# Supplementary material for: Secretory Profile Analysis of Human Granulosa Cell Line Following Gonadotropin Stimulation
Source: Int J Mol Sci. 2025 Apr 25;26(9):4108. doi: 10.3390/ijms26094108 (PMC12072160; doi:10.3390/ijms26094108)
Supplement: Supplementary file 1 [file ijms-26-04108-s001.zip]

Archive with 3 entries (3 files):
- Table S3-Path hCG_FSH+hCG based on FC.docx
- Supplementary Table 1S.xlsx
- Table S2-Path FSH_FSH+hCG based on FC.docx
