# Supplementary material for: Secretory Profile Analysis of Human Granulosa Cell Line Following Gonadotropin Stimulation
Source: Int J Mol Sci. 2025 Apr 25;26(9):4108. doi: 10.3390/ijms26094108 (PMC12072160; doi:10.3390/ijms26094108)
Supplement: Supplementary file 1 [file ijms-26-04108-s001.zip › Supplementary Table 1S.xlsx]

## Sheet: ALL 4
243 Ctrl / F+G / FSH / Gonasi	Description	Gene ID			17 Ctrl / FSH / Gonasi	Description	Gene ID			7 Ctrl / F+G / FSH	Descritprion	Gene ID			149 Ctrl / F+G / Gonasi	Description	Gene ID			11 F+G / FSH / Gonasi	Description	Gene ID			6 Ctrl / FSH	Description	Gene ID			44 Ctrl / Gonasi	Description	Gene ID			34 Ctrl / F+G	Description	Gene ID			8 FSH / Gonasi	Description	Gene ID			9 F+G / FSH	Description	Gene ID
P35052	Glypican-1 OS	GPC1			Q86SR1	Polypeptide N-acetylgalactosaminyltransferase 10 OS	GALNT10			P19367	Hexokinase-1 OS	HK1			P09651	Heterogeneous nuclear ribonucleoprotein A1 OS	HNRNPA1			P01215	Glycoprotein hormones alpha chain OS	CGA			P60033	CD81 antigen OS	CD81			P05388	60S acidic ribosomal protein P0 OS	RPLP0			P10619	Lysosomal protective protein OS	CTSA			P10646	Tissue factor pathway inhibitor OS	TFPI			P07998	Ribonuclease pancreatic OS	RNASE1
P30101	Protein disulfide-isomerase A3 OS	PDIA3			O00339	Matrilin-2 OS	MATN2			P35443	Thrombospondin-4 OS	THBS4			Q15631	Translin OS	TSN			P05155	Plasma protease C1 inhibitor OS	SERPING1			Q9UNN8	Endothelial protein C receptor OS	PROCR			P50990	T-complex protein 1 subunit theta OS	CCT8			O60443	Gasdermin-E OS	GSDME			Q07954	Prolow-density lipoprotein receptor-related protein 1 OS	LRP1			P69891	Hemoglobin subunit gamma-1 OS	HBG1
P06865	Beta-hexosaminidase subunit alpha OS	HEXA			P01889	HLA class I histocompatibility antigen, B alpha chain OS	HLA-B			P10643	Complement component C7 OS	C7			Q86VP6	Cullin-associated NEDD8-dissociated protein 1 OS	CAND1			P02751	Fibronectin OS	FN1			O14672	Disintegrin and metalloproteinase domain-containing protein 10 OS	ADAM10			P09429	High mobility group protein B1 OS	HMGB1			P53621	Coatomer subunit alpha OS	COPA			Q9UJJ9	N-acetylglucosamine-1-phosphotransferase subunit gamma OS	GNPTG			P41222	Prostaglandin-H2 D-isomerase OS	PTGDS
P00736	Complement C1r subcomponent OS	C1R			Q93063	Exostosin-2 OS	EXT2			Q9BZM5	UL16-binding protein 2 OS	ULBP2			P10599	Thioredoxin OS	TXN			P19021	Peptidyl-glycine alpha-amidating monooxygenase OS	PAM			P26006	Integrin alpha-3 OS	ITGA3			P04259	Keratin, type II cytoskeletal 6B OS	KRT6B			P61970	Nuclear transport factor 2 OS	NUTF2			Q16394	Exostosin-1 OS	EXT1			P02760	Protein AMBP OS	AMBP
P13489	Ribonuclease inhibitor OS	RNH1			P34096	Ribonuclease 4 OS	RNASE4			P02753	Retinol-binding protein 4 OS	RBP4			Q01082	Spectrin beta chain, non-erythrocytic 1 OS	SPTBN1			P01130	Low-density lipoprotein receptor OS	LDLR			P19320	Vascular cell adhesion protein 1 OS	VCAM1			Q9UBI6	Guanine nucleotide-binding protein G(I)/G(S)/G(O) subunit gamma-12 OS	GNG12			P47755	F-actin-capping protein subunit alpha-2 OS	CAPZA2			P20742	Pregnancy zone protein OS	PZP			P01225	Follitropin subunit beta OS	FSHB
P13639	Elongation factor 2 OS	EEF2			Q01459	Di-N-acetylchitobiase OS	CTBS			Q9GZX9	Twisted gastrulation protein homolog 1 OS	TWSG1			P26639	Threonine--tRNA ligase 1, cytoplasmic OS	TARS1			O00560	Syntenin-1 OS	SDCBP			P55083	Microfibril-associated glycoprotein 4 OS	MFAP4			P53004	Biliverdin reductase A OS	BLVRA			Q96FQ6	Protein S100-A16 OS	S100A16			Q10588	ADP-ribosyl cyclase/cyclic ADP-ribose hydrolase 2 OS	BST1			O75594	Peptidoglycan recognition protein 1 OS	PGLYRP1
P80723	Brain acid soluble protein 1 OS	BASP1			P61812	Transforming growth factor beta-2 proprotein OS	TGFB2			P06753-2	Isoform 2 of Tropomyosin alpha-3 chain OS	TPM3			Q15436	Protein transport protein Sec23A OS	SEC23A			O76061	Stanniocalcin-2 OS	STC2								P11216	Glycogen phosphorylase, brain form OS	PYGB			P51858	Hepatoma-derived growth factor OS	HDGF			P27701	CD82 antigen OS	CD82			P41439	Folate receptor gamma OS	FOLR3
P19823	Inter-alpha-trypsin inhibitor heavy chain H2 OS	ITIH2			P21246	Pleiotrophin OS	PTN								P49327	Fatty acid synthase OS	FASN			Q8NI22	Multiple coagulation factor deficiency protein 2 OS	MCFD2								Q9UK76	Jupiter microtubule associated homolog 1 OS	JPT1			Q02809	Procollagen-lysine,2-oxoglutarate 5-dioxygenase 1 OS	PLOD1			Q02809-2	Isoform 2 of Procollagen-lysine,2-oxoglutarate 5-dioxygenase 1 OS	PLOD1			P02763	Alpha-1-acid glycoprotein 1 OS	ORM1
P14618	Pyruvate kinase PKM OS	PKM			P21810	Biglycan OS	BGN								Q9Y266	Nuclear migration protein nudC OS	NUDC			P11464	Pregnancy-specific beta-1-glycoprotein 1 OS	PSG1								P61247	40S ribosomal protein S3a OS	RPS3A			P10124	Serglycin OS	SRGN								P19652	Alpha-1-acid glycoprotein 2 OS	ORM2
P0DUB6	Alpha-amylase 1A OS	AMY1A			P09493-3	Isoform 3 of Tropomyosin alpha-1 chain OS	TPM1								P61604	10 kDa heat shock protein, mitochondrial OS	HSPE1			P02788	Lactotransferrin OS	LTF								P49767	Vascular endothelial growth factor C OS	VEGFC			P12956	X-ray repair cross-complementing protein 6 OS	XRCC6
Q14315	Filamin-C OS	FLNC			P39060	Collagen alpha-1(XVIII) chain OS	COL18A1								Q13813	Spectrin alpha chain, non-erythrocytic 1 OS	SPTAN1			Q16778	Histone H2B type 2-E OS	H2BC21								Q32P28	Prolyl 3-hydroxylase 1 OS	P3H1			P26583	High mobility group protein B2 OS	HMGB2
P08572	Collagen alpha-2(IV) chain OS	COL4A2			O00462	Beta-mannosidase OS	MANBA								Q15365	Poly(rC)-binding protein 1 OS	PCBP1													Q14764	Major vault protein OS	MVP			P02533	Keratin, type I cytoskeletal 14 OS	KRT14
P05997	Collagen alpha-2(V) chain OS	COL5A2			P17900	Ganglioside GM2 activator OS	GM2A								P40926	Malate dehydrogenase, mitochondrial OS	MDH2													Q969H8	Myeloid-derived growth factor OS	MYDGF			P31943	Heterogeneous nuclear ribonucleoprotein H OS	HNRNPH1
P01008	Antithrombin-III OS	SERPINC1			P27658	Collagen alpha-1(VIII) chain OS	COL8A1								P35241	Radixin OS	RDX													Q15262	Receptor-type tyrosine-protein phosphatase kappa OS	PTPRK			P84090	Enhancer of rudimentary homolog OS	ERH
P16870	Carboxypeptidase E OS	CPE			Q6FHJ7	Secreted frizzled-related protein 4 OS	SFRP4								P09104	Gamma-enolase OS	ENO2													P52823	Stanniocalcin-1 OS	STC1			P36578	60S ribosomal protein L4 OS	RPL4
P08123	Collagen alpha-2(I) chain OS	COL1A2			Q8IVN8	Somatomedin-B and thrombospondin type-1 domain-containing protein OS	SBSPON								P28482	Mitogen-activated protein kinase 1 OS	MAPK1													P48637	Glutathione synthetase OS	GSS			Q9BRA2	Thioredoxin domain-containing protein 17 OS	TXNDC17
P11142	Heat shock cognate 71 kDa protein OS	HSPA8			O00468-6	Isoform 6 of Agrin OS	AGRN								P06703	Protein S100-A6 OS	S100A6													Q16531	DNA damage-binding protein 1 OS	DDB1			P55145	Mesencephalic astrocyte-derived neurotrophic factor OS	MANF
P07093	Glia-derived nexin OS	SERPINE2													P17174	Aspartate aminotransferase, cytoplasmic OS	GOT1													P38159	RNA-binding motif protein, X chromosome OS	RBMX			Q96KP4	Cytosolic non-specific dipeptidase OS	CNDP2
P22626	Heterogeneous nuclear ribonucleoproteins A2/B1 OS	HNRNPA2B1													P21291	Cysteine and glycine-rich protein 1 OS	CSRP1													O15143	Actin-related protein 2/3 complex subunit 1B OS	ARPC1B			P06454	Prothymosin alpha OS	PTMA
P07942	Laminin subunit beta-1 OS	LAMB1													P22314	Ubiquitin-like modifier-activating enzyme 1 OS	UBA1													Q16851	UTP--glucose-1-phosphate uridylyltransferase OS	UGP2			P19338	Nucleolin OS	NCL
P02771	Alpha-fetoprotein OS	AFP													P12955	Xaa-Pro dipeptidase OS	PEPD													P60981	Destrin OS	DSTN			P25789	Proteasome subunit alpha type-4 OS	PSMA4
P01023	Alpha-2-macroglobulin OS	A2M													Q12905	Interleukin enhancer-binding factor 2 OS	ILF2													O43776	Asparagine--tRNA ligase, cytoplasmic OS	NARS1			P17987	T-complex protein 1 subunit alpha OS	TCP1
O95084	Serine protease 23 OS	PRSS23													P31150	Rab GDP dissociation inhibitor alpha OS	GDI1													O00154	Cytosolic acyl coenzyme A thioester hydrolase OS	ACOT7			Q12906	Interleukin enhancer-binding factor 3 OS	ILF3
P00441	Superoxide dismutase [Cu-Zn] OS	SOD1													P99999	Cytochrome c OS	CYCS													P01009	Alpha-1-antitrypsin OS	SERPINA1			O95881	Thioredoxin domain-containing protein 12 OS	TXNDC12
O75882	Attractin OS	ATRN													Q01518	Adenylyl cyclase-associated protein 1 OS	CAP1													O14579	Coatomer subunit epsilon OS	COPE			O60506	Heterogeneous nuclear ribonucleoprotein Q OS	SYNCRIP
Q9UBP4	Dickkopf-related protein 3 OS	DKK3													P30153	Serine/threonine-protein phosphatase 2A 65 kDa regulatory subunit A alpha isoform OS	PPP2R1A													Q9UQ80	Proliferation-associated protein 2G4 OS	PA2G4			Q9Y617	Phosphoserine aminotransferase OS	PSAT1
O43707	Alpha-actinin-4 OS	ACTN4													O00410	Importin-5 OS	IPO5													P62942	Peptidyl-prolyl cis-trans isomerase FKBP1A OS	FKBP1A			P14174	Macrophage migration inhibitory factor OS	MIF
Q8NBJ4	Golgi membrane protein 1 OS	GOLM1													P53634	Dipeptidyl peptidase 1 OS	CTSC													Q14204	Cytoplasmic dynein 1 heavy chain 1 OS	DYNC1H1			Q9NZ08	Endoplasmic reticulum aminopeptidase 1 OS	ERAP1
P07225	Vitamin K-dependent protein S OS	PROS1													P62979	Ubiquitin-40S ribosomal protein S27a OS	RPS27A													Q99674	Cell growth regulator with EF hand domain protein 1 OS	CGREF1			Q16222	UDP-N-acetylhexosamine pyrophosphorylase OS	UAP1
P62258	14-3-3 protein epsilon OS	YWHAE													P50454	Serpin H1 OS	SERPINH1													P55060	Exportin-2 OS	CSE1L			P62714	Serine/threonine-protein phosphatase 2A catalytic subunit beta isoform OS	PPP2CB
P17936	Insulin-like growth factor-binding protein 3 OS	IGFBP3													Q12765	Secernin-1 OS	SCRN1													P31153	S-adenosylmethionine synthase isoform type-2 OS	MAT2A			Q9Y281	Cofilin-2 OS	CFL2
P27348	14-3-3 protein theta OS	YWHAQ													P30040	Endoplasmic reticulum resident protein 29 OS	ERP29													P68366	Tubulin alpha-4A chain OS	TUBA4A			P07108	Acyl-CoA-binding protein OS	DBI
O75326	Semaphorin-7A OS	SEMA7A													Q9BUF5	Tubulin beta-6 chain OS	TUBB6													P35237	Serpin B6 OS	SERPINB6			O95433	Activator of 90 kDa heat shock protein ATPase homolog 1 OS	AHSA1
Q16270	Insulin-like growth factor-binding protein 7 OS	IGFBP7													P14854	Cytochrome c oxidase subunit 6B1 OS	COX6B1													P23396	40S ribosomal protein S3 OS	RPS3			P49368	T-complex protein 1 subunit gamma OS	CCT3
P02452	Collagen alpha-1(I) chain OS	COL1A1													P00492	Hypoxanthine-guanine phosphoribosyltransferase OS	HPRT1													Q6P179	Endoplasmic reticulum aminopeptidase 2 OS	ERAP2
P35442	Thrombospondin-2 OS	THBS2													P27816	Microtubule-associated protein 4 OS	MAP4													P46777	60S ribosomal protein L5 OS	RPL5
P05543	Thyroxine-binding globulin OS	SERPINA7													P61981	14-3-3 protein gamma OS	YWHAG													P11940	Polyadenylate-binding protein 1 OS	PABPC1
Q86UD1	Out at first protein homolog OS	OAF													P07437	Tubulin beta chain OS	TUBB													P15586	N-acetylglucosamine-6-sulfatase OS	GNS
Q16363	Laminin subunit alpha-4 OS	LAMA4													O94760	N(G),N(G)-dimethylarginine dimethylaminohydrolase 1 OS	DDAH1													P58546	Myotrophin OS	MTPN
P00751	Complement factor B OS	CFB													Q9H299	SH3 domain-binding glutamic acid-rich-like protein 3 OS	SH3BGRL3													P07711	Procathepsin L OS	CTSL
P04083	Annexin A1 OS	ANXA1													Q00610	Clathrin heavy chain 1 OS	CLTC													P78417	Glutathione S-transferase omega-1 OS	GSTO1
P12259	Coagulation factor V OS	F5													O75368	SH3 domain-binding glutamic acid-rich-like protein OS	SH3BGRL													P09960	Leukotriene A-4 hydrolase OS	LTA4H
P36955	Pigment epithelium-derived factor OS	SERPINF1													P12081	Histidine--tRNA ligase, cytoplasmic OS	HARS1													Q15113	Procollagen C-endopeptidase enhancer 1 OS	PCOLCE
Q06830	Peroxiredoxin-1 OS	PRDX1													P35606	Coatomer subunit beta' OS	COPB2													Q8NC51	Plasminogen activator inhibitor 1 RNA-binding protein OS	SERBP1
Q01995	Transgelin OS	TAGLN													Q15181	Inorganic pyrophosphatase OS	PPA1
P67936	Tropomyosin alpha-4 chain OS	TPM4													Q92598	Heat shock protein 105 kDa OS	HSPH1
Q9Y4K0	Lysyl oxidase homolog 2 OS	LOXL2													P46821	Microtubule-associated protein 1B OS	MAP1B
P29401	Transketolase OS	TKT													P45974	Ubiquitin carboxyl-terminal hydrolase 5 OS	USP5
P29279	CCN family member 2 OS	CCN2													P35613-2	Isoform 2 of Basigin OS	BSG
O43505	Beta-1,4-glucuronyltransferase 1 OS	B4GAT1													Q04446	1,4-alpha-glucan-branching enzyme OS	GBE1
P02765	Alpha-2-HS-glycoprotein OS	AHSG													P52907	F-actin-capping protein subunit alpha-1 OS	CAPZA1
P01024	Complement C3 OS	C3													P13693	Translationally-controlled tumor protein OS	TPT1
O95967	EGF-containing fibulin-like extracellular matrix protein 2 OS	EFEMP2													Q9BRF8	Serine/threonine-protein phosphatase CPPED1 OS	CPPED1
O43852	Calumenin OS	CALU													P34932	Heat shock 70 kDa protein 4 OS	HSPA4
P40925	Malate dehydrogenase, cytoplasmic OS	MDH1													Q9Y696	Chloride intracellular channel protein 4 OS	CLIC4
Q08629	Testican-1 OS	SPOCK1													P05783	Keratin, type I cytoskeletal 18 OS	KRT18
Q08431	Lactadherin OS	MFGE8													P15374	Ubiquitin carboxyl-terminal hydrolase isozyme L3 OS	UCHL3
O00584	Ribonuclease T2 OS	RNASET2													P55209	Nucleosome assembly protein 1-like 1 OS	NAP1L1
P13645	Keratin, type I cytoskeletal 10 OS	KRT10													P13473	Lysosome-associated membrane glycoprotein 2 OS	LAMP2
P00505	Aspartate aminotransferase, mitochondrial OS	GOT2													P62136	Serine/threonine-protein phosphatase PP1-alpha catalytic subunit OS	PPP1CA
Q16658	Fascin OS	FSCN1													Q99497	Parkinson disease protein 7 OS	PARK7
P55268	Laminin subunit beta-2 OS	LAMB2													Q8WUM4	Programmed cell death 6-interacting protein OS	PDCD6IP
P98160	Basement membrane-specific heparan sulfate proteoglycan core protein OS	HSPG2													P23526	Adenosylhomocysteinase OS	AHCY
P31946	14-3-3 protein beta/alpha OS	YWHAB													Q14974	Importin subunit beta-1 OS	KPNB1
P61769	Beta-2-microglobulin OS	B2M													P30050	60S ribosomal protein L12 OS	RPL12
P60842	Eukaryotic initiation factor 4A-I OS	EIF4A1													Q96FW1	Ubiquitin thioesterase OTUB1 OS	OTUB1
Q99715	Collagen alpha-1(XII) chain OS	COL12A1													O95302	Peptidyl-prolyl cis-trans isomerase FKBP9 OS	FKBP9
P23142	Fibulin-1 OS	FBLN1													Q15417	Calponin-3 OS	CNN3
Q9BTY2	Plasma alpha-L-fucosidase OS	FUCA2													P63241	Eukaryotic translation initiation factor 5A-1 OS	EIF5A
P15291	Beta-1,4-galactosyltransferase 1 OS	B4GALT1													P35556	Fibrillin-2 OS	FBN2
O43854	EGF-like repeat and discoidin I-like domain-containing protein 3 OS	EDIL3													Q15293	Reticulocalbin-1 OS	RCN1
Q13162	Peroxiredoxin-4 OS	PRDX4													O60888	Protein CutA OS	CUTA
P13611	Versican core protein OS	VCAN													P06576	ATP synthase subunit beta, mitochondrial OS	ATP5F1B
Q14697	Neutral alpha-glucosidase AB OS	GANAB													Q13838	Spliceosome RNA helicase DDX39B OS	DDX39B
Q9UBG0	C-type mannose receptor 2 OS	MRC2													Q9HB71	Calcyclin-binding protein OS	CACYBP
P16035	Metalloproteinase inhibitor 2 OS	TIMP2													P16949	Stathmin OS	STMN1
P08294	Extracellular superoxide dismutase [Cu-Zn] OS	SOD3													P24534	Elongation factor 1-beta OS	EEF1B2
P30530	Tyrosine-protein kinase receptor UFO OS	AXL													P33908	Mannosyl-oligosaccharide 1,2-alpha-mannosidase IA OS	MAN1A1
O94985	Calsyntenin-1 OS	CLSTN1													P26641	Elongation factor 1-gamma OS	EEF1G
Q16610	Extracellular matrix protein 1 OS	ECM1													O14950	Myosin regulatory light chain 12B OS	MYL12B
Q92626	Peroxidasin homolog OS	PXDN													Q14103	Heterogeneous nuclear ribonucleoprotein D0 OS	HNRNPD
P18065	Insulin-like growth factor-binding protein 2 OS	IGFBP2													P60983	Glia maturation factor beta OS	GMFB
P36871	Phosphoglucomutase-1 OS	PGM1													P12004	Proliferating cell nuclear antigen OS	PCNA
P04075	Fructose-bisphosphate aldolase A OS	ALDOA													O95336	6-phosphogluconolactonase OS	PGLS
P60174	Triosephosphate isomerase OS	TPI1													Q9ULV4	Coronin-1C OS	CORO1C
P0DP25	Calmodulin-3 OS	CALM3													P08238	Heat shock protein HSP 90-beta OS	HSP90AB1
P22692	Insulin-like growth factor-binding protein 4 OS	IGFBP4													Q06323	Proteasome activator complex subunit 1 OS	PSME1
Q6EMK4	Vasorin OS	VASN													P30041	Peroxiredoxin-6 OS	PRDX6
P37802	Transgelin-2 OS	TAGLN2													O75347	Tubulin-specific chaperone A OS	TBCA
P23528	Cofilin-1 OS	CFL1													Q14247	Src substrate cortactin OS	CTTN
O75369	Filamin-B OS	FLNB													P46940	Ras GTPase-activating-like protein IQGAP1 OS	IQGAP1
P98095	Fibulin-2 OS	FBLN2													Q09666	Neuroblast differentiation-associated protein AHNAK OS	AHNAK
P11021	Endoplasmic reticulum chaperone BiP OS	HSPA5													P37837	Transaldolase OS	TALDO1
P10809	60 kDa heat shock protein, mitochondrial OS	HSPD1													P17655	Calpain-2 catalytic subunit OS	CAPN2
P13667	Protein disulfide-isomerase A4 OS	PDIA4													P61160	Actin-related protein 2 OS	ACTR2
P26022	Pentraxin-related protein PTX3 OS	PTX3													P54578	Ubiquitin carboxyl-terminal hydrolase 14 OS	USP14
Q15121	Astrocytic phosphoprotein PEA-15 OS	PEA15													Q00688	Peptidyl-prolyl cis-trans isomerase FKBP3 OS	FKBP3
P18206	Vinculin OS	VCL													P15121	Aldo-keto reductase family 1 member B1 OS	AKR1B1
Q6UX71	Plexin domain-containing protein 2 OS	PLXDC2													P61978	Heterogeneous nuclear ribonucleoprotein K OS	HNRNPK
P07858	Cathepsin B OS	CTSB													O00299	Chloride intracellular channel protein 1 OS	CLIC1
P52565	Rho GDP-dissociation inhibitor 1 OS	ARHGDIA													Q16555	Dihydropyrimidinase-related protein 2 OS	DPYSL2
P02768	Albumin OS	ALB													P24821	Tenascin OS	TNC
P07237	Protein disulfide-isomerase OS	P4HB													Q9UBR2	Cathepsin Z OS	CTSZ
Q12841	Follistatin-related protein 1 OS	FSTL1													Q14126	Desmoglein-2 OS	DSG2
P55072	Transitional endoplasmic reticulum ATPase OS	VCP													P68036	Ubiquitin-conjugating enzyme E2 L3 OS	UBE2L3
Q92743	Serine protease HTRA1 OS	HTRA1													P04066	Tissue alpha-L-fucosidase OS	FUCA1
P31949	Protein S100-A11 OS	S100A11													P30048	Thioredoxin-dependent peroxide reductase, mitochondrial OS	PRDX3
Q08397	Lysyl oxidase homolog 1 OS	LOXL1													P54727	UV excision repair protein RAD23 homolog B OS	RAD23B
Q02818	Nucleobindin-1 OS	NUCB1													P22392-2	Isoform 3 of Nucleoside diphosphate kinase B OS	NME2
P08253	72 kDa type IV collagenase OS	MMP2													P60660	Myosin light polypeptide 6 OS	MYL6
P07195	L-lactate dehydrogenase B chain OS	LDHB													Q04917	14-3-3 protein eta OS	YWHAH
P12814	Alpha-actinin-1 OS	ACTN1													P00491	Purine nucleoside phosphorylase OS	PNP
P21926	CD9 antigen OS	CD9													P21399	Cytoplasmic aconitate hydratase OS	ACO1
P24593	Insulin-like growth factor-binding protein 5 OS	IGFBP5													P53396	ATP-citrate synthase OS	ACLY
P04439	HLA class I histocompatibility antigen, A alpha chain OS	HLA-A													P06748	Nucleophosmin OS	NPM1
P02462	Collagen alpha-1(IV) chain OS	COL4A1													P61088	Ubiquitin-conjugating enzyme E2 N OS	UBE2N
P02749	Beta-2-glycoprotein 1 OS	APOH													P63244	Receptor of activated protein C kinase 1 OS	RACK1
Q92520	Protein FAM3C OS	FAM3C													Q96TA1	Protein Niban 2 OS	NIBAN2
Q15904	V-type proton ATPase subunit S1 OS	ATP6AP1													P19827	Inter-alpha-trypsin inhibitor heavy chain H1 OS	ITIH1
Q8N474	Secreted frizzled-related protein 1 OS	SFRP1													P08729	Keratin, type II cytoskeletal 7 OS	KRT7
P04114	Apolipoprotein B-100 OS	APOB													Q15149	Plectin OS	PLEC
P78539	Sushi repeat-containing protein SRPX OS	SRPX													P02790	Hemopexin OS	HPX
P35527	Keratin, type I cytoskeletal 9 OS	KRT9													P02545	Prelamin-A/C OS	LMNA
P00734	Prothrombin OS	F2													Q05682	Caldesmon OS	CALD1
Q13443	Disintegrin and metalloproteinase domain-containing protein 9 OS	ADAM9													P01344	Insulin-like growth factor II OS	IGF2
P09211	Glutathione S-transferase P OS	GSTP1													P10321	HLA class I histocompatibility antigen, C alpha chain OS	HLA-C
Q8NBS9	Thioredoxin domain-containing protein 5 OS	TXNDC5													P52209	6-phosphogluconate dehydrogenase, decarboxylating OS	PGD
P08758	Annexin A5 OS	ANXA5													P35579	Myosin-9 OS	MYH9
Q06033	Inter-alpha-trypsin inhibitor heavy chain H3 OS	ITIH3													P08865	40S ribosomal protein SA OS	RPSA
Q10471	Polypeptide N-acetylgalactosaminyltransferase 2 OS	GALNT2													Q04760	Lactoylglutathione lyase OS	GLO1
P02461	Collagen alpha-1(III) chain OS	COL3A1													Q9H4A4	Aminopeptidase B OS	RNPEP
O14773	Tripeptidyl-peptidase 1 OS	TPP1													P05387	60S acidic ribosomal protein P2 OS	RPLP2
P12109	Collagen alpha-1(VI) chain OS	COL6A1													Q9NQC3	Reticulon-4 OS	RTN4
P68104	Elongation factor 1-alpha 1 OS	EEF1A1													O15144	Actin-related protein 2/3 complex subunit 2 OS	ARPC2
Q76M96	Coiled-coil domain-containing protein 80 OS	CCDC80													P20810	Calpastatin OS	CAST
P07996	Thrombospondin-1 OS	THBS1													P55786	Puromycin-sensitive aminopeptidase OS	NPEPPS
P13497	Bone morphogenetic protein 1 OS	BMP1													P61758	Prefoldin subunit 3 OS	VBP1
P04264	Keratin, type II cytoskeletal 1 OS	KRT1													O00469	Procollagen-lysine,2-oxoglutarate 5-dioxygenase 2 OS	PLOD2
P24592	Insulin-like growth factor-binding protein 6 OS	IGFBP6													P31948	Stress-induced-phosphoprotein 1 OS	STIP1
P02774	Vitamin D-binding protein OS	GC													P47756	F-actin-capping protein subunit beta OS	CAPZB
Q92820	Gamma-glutamyl hydrolase OS	GGH													P09496	Clathrin light chain A OS	CLTA
P07686	Beta-hexosaminidase subunit beta OS	HEXB													P01031	Complement C5 OS	C5
P13797	Plastin-3 OS	PLS3													Q15942	Zyxin OS	ZYX
P32119	Peroxiredoxin-2 OS	PRDX2													P11717	Cation-independent mannose-6-phosphate receptor OS	IGF2R
P63104	14-3-3 protein zeta/delta OS	YWHAZ													Q8NBJ7	Inactive C-alpha-formylglycine-generating enzyme 2 OS	SUMF2
P15311	Ezrin OS	EZR													P40227	T-complex protein 1 subunit zeta OS	CCT6A
P02649	Apolipoprotein E OS	APOE													O60664	Perilipin-3 OS	PLIN3
P13987	CD59 glycoprotein OS	CD59													P13010	X-ray repair cross-complementing protein 5 OS	XRCC5
P01034	Cystatin-C OS	CST3													P33316	Deoxyuridine 5'-triphosphate nucleotidohydrolase, mitochondrial OS	DUT
P61158	Actin-related protein 3 OS	ACTR3
O15230	Laminin subunit alpha-5 OS	LAMA5
Q9NS15	Latent-transforming growth factor beta-binding protein 3 OS	LTBP3
P07339	Cathepsin D OS	CTSD
P35908	Keratin, type II cytoskeletal 2 epidermal OS	KRT2
P06744	Glucose-6-phosphate isomerase OS	GPI
P43652	Afamin OS	AFM
P14625	Endoplasmin OS	HSP90B1
Q96AY3	Peptidyl-prolyl cis-trans isomerase FKBP10 OS	FKBP10
P05452	Tetranectin OS	CLEC3B
P51884	Lumican OS	LUM
P08603	Complement factor H OS	CFH
P00558	Phosphoglycerate kinase 1 OS	PGK1
Q7Z7G0	Target of Nesh-SH3 OS	ABI3BP
P62937	Peptidyl-prolyl cis-trans isomerase A OS	PPIA
Q9BWS9	Chitinase domain-containing protein 1 OS	CHID1
O00391	Sulfhydryl oxidase 1 OS	QSOX1
P0C0L4	Complement C4-A OS	C4A
P13521	Secretogranin-2 OS	SCG2
P07737	Profilin-1 OS	PFN1
Q13740	CD166 antigen OS	ALCAM
P43251	Biotinidase OS	BTD
P55290	Cadherin-13 OS	CDH13
P20908	Collagen alpha-1(V) chain OS	COL5A1
Q08380	Galectin-3-binding protein OS	LGALS3BP
P19022	Cadherin-2 OS	CDH2
P01033	Metalloproteinase inhibitor 1 OS	TIMP1
O14786	Neuropilin-1 OS	NRP1
Q9Y490	Talin-1 OS	TLN1
P0DMV9	Heat shock 70 kDa protein 1B OS	HSPA1B
P49747	Cartilage oligomeric matrix protein OS	COMP
Q9BRK5	45 kDa calcium-binding protein OS	SDF4
P08670	Vimentin OS	VIM
P55287	Cadherin-11 OS	CDH11
P01137	Transforming growth factor beta-1 proprotein OS	TGFB1
P09871	Complement C1s subcomponent OS	C1S
P05154	Plasma serine protease inhibitor OS	SERPINA5
P35555	Fibrillin-1 OS	FBN1
Q14393	Growth arrest-specific protein 6 OS	GAS6
Q14019	Coactosin-like protein OS	COTL1
P28300	Protein-lysine 6-oxidase OS	LOX
P68871	Hemoglobin subunit beta OS	HBB
P05067	Amyloid-beta precursor protein OS	APP
Q9UI42	Carboxypeptidase A4 OS	CPA4
Q96RW7	Hemicentin-1 OS	HMCN1
P09936	Ubiquitin carboxyl-terminal hydrolase isozyme L1 OS	UCHL1
O60687	Sushi repeat-containing protein SRPX2 OS	SRPX2
P25391	Laminin subunit alpha-1 OS	LAMA1
Q9GZP0	Platelet-derived growth factor D OS	PDGFD
P05121	Plasminogen activator inhibitor 1 OS	SERPINE1
P06733	Alpha-enolase OS	ENO1
O75083	WD repeat-containing protein 1 OS	WDR1
P00338	L-lactate dehydrogenase A chain OS	LDHA
P80303	Nucleobindin-2 OS	NUCB2
P06396	Gelsolin OS	GSN
P21333	Filamin-A OS	FLNA
P10909	Clusterin OS	CLU
P07602	Prosaposin OS	PSAP
P07355	Annexin A2 OS	ANXA2
Q12805	EGF-containing fibulin-like extracellular matrix protein 1 OS	EFEMP1
P23284	Peptidyl-prolyl cis-trans isomerase B OS	PPIB
O60462	Neuropilin-2 OS	NRP2
P08697	Alpha-2-antiplasmin OS	SERPINF2
P30086	Phosphatidylethanolamine-binding protein 1 OS	PEBP1
P00747	Plasminogen OS	PLG
O00622	CCN family member 1 OS	CCN1
Q14118	Dystroglycan 1 OS	DAG1
P11047	Laminin subunit gamma-1 OS	LAMC1
Q14624	Inter-alpha-trypsin inhibitor heavy chain H4 OS	ITIH4
P54802	Alpha-N-acetylglucosaminidase OS	NAGLU
P05556	Integrin beta-1 OS	ITGB1
Q6YHK3	CD109 antigen OS	CD109
P14314	Glucosidase 2 subunit beta OS	PRKCSH
P09382	Galectin-1 OS	LGALS1
P29966	Myristoylated alanine-rich C-kinase substrate OS	MARCKS
P05156	Complement factor I OS	CFI
P27797	Calreticulin OS	CALR
P04406	Glyceraldehyde-3-phosphate dehydrogenase OS	GAPDH
P62328	Thymosin beta-4 OS	TMSB4X
Q15582	Transforming growth factor-beta-induced protein ig-h3 OS	TGFBI
P20933	N(4)-(beta-N-acetylglucosaminyl)-L-asparaginase OS	AGA
P18669	Phosphoglycerate mutase 1 OS	PGAM1
Q16881	Thioredoxin reductase 1, cytoplasmic OS	TXNRD1
P09603	Macrophage colony-stimulating factor 1 OS	CSF1
Q15084	Protein disulfide-isomerase A6 OS	PDIA6
P62906	60S ribosomal protein L10a OS	RPL10A
P12110	Collagen alpha-2(VI) chain OS	COL6A2
P09486	SPARC OS	SPARC
P61916	NPC intracellular cholesterol transporter 2 OS	NPC2
P14543	Nidogen-1 OS	NID1
P69905	Hemoglobin subunit alpha OS	HBA1
P07900	Heat shock protein HSP 90-alpha OS	HSP90AA1
P50395	Rab GDP dissociation inhibitor beta OS	GDI2
P26038	Moesin OS	MSN
[truncated: 15 more columns]

## Sheet: Ctrl_Gonasi
453 Ctrl / Gonasi	Description	Gene ID			168 Ctrl	Description	Gene ID			72 Gonasi	Description	Gene ID
P98160	Basement membrane-specific heparan sulfate proteoglycan core protein OS	HSPG2			P02751-1	Isoform 1 of Fibronectin OS	FN1			P02751	Fibronectin OS	FN1
P21333	Filamin-A OS	FLNA			P62736	Actin, aortic smooth muscle OS	ACTA2			P68032	Actin, alpha cardiac muscle 1 OS	ACTC1
P02452	Collagen alpha-1(I) chain OS	COL1A1			Q9BQE3	Tubulin alpha-1C chain OS	TUBA1C			Q71U36	Tubulin alpha-1A chain OS	TUBA1A
P35555	Fibrillin-1 OS	FBN1			Q02809	Procollagen-lysine,2-oxoglutarate 5-dioxygenase 1 OS	PLOD1			Q02809-2	Isoform 2 of Procollagen-lysine,2-oxoglutarate 5-dioxygenase 1 OS	PLOD1
P07996	Thrombospondin-1 OS	THBS1			Q13509	Tubulin beta-3 chain OS	TUBB3			P0DN86	Choriogonadotropin subunit beta 3 OS	CGB3
O75369	Filamin-B OS	FLNB			O43852-4	Isoform 4 of Calumenin OS	CALU			P20742	Pregnancy zone protein OS	PZP
P08123	Collagen alpha-2(I) chain OS	COL1A2			P67936-2	Isoform 2 of Tropomyosin alpha-4 chain OS	TPM4			Q8NI22	Multiple coagulation factor deficiency protein 2 OS	MCFD2
O43707	Alpha-actinin-4 OS	ACTN4			P06753-2	Isoform 2 of Tropomyosin alpha-3 chain OS	TPM3			O00560	Syntenin-1 OS	SDCBP
P12814	Alpha-actinin-1 OS	ACTN1			P19338	Nucleolin OS	NCL			Q7Z304	MAM domain-containing protein 2 OS	MAMDC2
Q99715	Collagen alpha-1(XII) chain OS	COL12A1			Q14195-2	Isoform LCRMP-4 of Dihydropyrimidinase-related protein 3 OS	DPYSL3			Q99729-2	Isoform 2 of Heterogeneous nuclear ribonucleoprotein A/B OS	HNRNPAB
Q14315	Filamin-C OS	FLNC			P02533	Keratin, type I cytoskeletal 14 OS	KRT14			O76061	Stanniocalcin-2 OS	STC2
P24821	Tenascin OS	TNC			Q9Y281	Cofilin-2 OS	CFL2			P01130	Low-density lipoprotein receptor OS	LDLR
P11047	Laminin subunit gamma-1 OS	LAMC1			P16070	CD44 antigen OS	CD44			P04632	Calpain small subunit 1 OS	CAPNS1
P08670	Vimentin OS	VIM			P35443	Thrombospondin-4 OS	THBS4			P02788	Lactotransferrin OS	LTF
O00468-6	Isoform 6 of Agrin OS	AGRN			P26583	High mobility group protein B2 OS	HMGB2			Q9UL46	Proteasome activator complex subunit 2 OS	PSME2
P07942	Laminin subunit beta-1 OS	LAMB1			P31943	Heterogeneous nuclear ribonucleoprotein H OS	HNRNPH1			Q07954	Prolow-density lipoprotein receptor-related protein 1 OS	LRP1
P35442	Thrombospondin-2 OS	THBS2			P26006	Integrin alpha-3 OS	ITGA3			P27695	DNA-(apurinic or apyrimidinic site) endonuclease OS	APEX1
Q9Y490	Talin-1 OS	TLN1			P13798	Acylamino-acid-releasing enzyme OS	APEH			P05155	Plasma protease C1 inhibitor OS	SERPING1
P08603	Complement factor H OS	CFH			Q06481	Amyloid beta precursor like protein 2 OS	APLP2			Q16576	Histone-binding protein RBBP7 OS	RBBP7
P02768	Albumin OS	ALB			Q96HC4	PDZ and LIM domain protein 5 OS	PDLIM5			Q16394	Exostosin-1 OS	EXT1
P11142	Heat shock cognate 71 kDa protein OS	HSPA8			P41250	Glycine--tRNA ligase OS	GARS1			Q15063	Periostin OS	POSTN
P12109	Collagen alpha-1(VI) chain OS	COL6A1			Q9BZM5	UL16-binding protein 2 OS	ULBP2			P01215	Glycoprotein hormones alpha chain OS	CGA
Q15149	Plectin OS	PLEC			P51858	Hepatoma-derived growth factor OS	HDGF			Q16778	Histone H2B type 2-E OS	H2BC21
P09486	SPARC OS	SPARC			P48444	Coatomer subunit delta OS	ARCN1			P11464	Pregnancy-specific beta-1-glycoprotein 1 OS	PSG1
P14618	Pyruvate kinase PKM OS	PKM			P62241	40S ribosomal protein S8 OS	RPS8			P04179	Superoxide dismutase [Mn], mitochondrial OS	SOD2
Q09666	Neuroblast differentiation-associated protein AHNAK OS	AHNAK			P55145	Mesencephalic astrocyte-derived neurotrophic factor OS	MANF			Q15046	Lysine--tRNA ligase OS	KARS1
P06733	Alpha-enolase OS	ENO1			P49368	T-complex protein 1 subunit gamma OS	CCT3			P05546	Heparin cofactor 2 OS	SERPIND1
P18206	Vinculin OS	VCL			P10124	Serglycin OS	SRGN			Q99598	Translin-associated protein X OS	TSNAX
P08253	72 kDa type IV collagenase OS	MMP2			P62714	Serine/threonine-protein phosphatase 2A catalytic subunit beta isoform OS	PPP2CB			Q10588	ADP-ribosyl cyclase/cyclic ADP-ribose hydrolase 2 OS	BST1
Q12805	EGF-containing fibulin-like extracellular matrix protein 1 OS	EFEMP1			P28066	Proteasome subunit alpha type-5 OS	PSMA5			P09622	Dihydrolipoyl dehydrogenase, mitochondrial OS	DLD
P11021	Endoplasmic reticulum chaperone BiP OS	HSPA5			P47755	F-actin-capping protein subunit alpha-2 OS	CAPZA2			Q9UJJ9	N-acetylglucosamine-1-phosphotransferase subunit gamma OS	GNPTG
O00391	Sulfhydryl oxidase 1 OS	QSOX1			P02753	Retinol-binding protein 4 OS	RBP4			P19021	Peptidyl-glycine alpha-amidating monooxygenase OS	PAM
P04264	Keratin, type II cytoskeletal 1 OS	KRT1			P19367	Hexokinase-1 OS	HK1			Q15366	Poly(rC)-binding protein 2 OS	PCBP2
Q16270	Insulin-like growth factor-binding protein 7 OS	IGFBP7			P28799	Progranulin OS	GRN			P30085	UMP-CMP kinase OS	CMPK1
Q16363	Laminin subunit alpha-4 OS	LAMA4			Q9BRA2	Thioredoxin domain-containing protein 17 OS	TXNDC17			Q14847	LIM and SH3 domain protein 1 OS	LASP1
Q08380	Galectin-3-binding protein OS	LGALS3BP			Q07021	Complement component 1 Q subcomponent-binding protein, mitochondrial OS	C1QBP			Q14766	Latent-transforming growth factor beta-binding protein 1 OS	LTBP1
P07437	Tubulin beta chain OS	TUBB			Q15019	Septin-2 OS	SEPTIN2			O76003	Glutaredoxin-3 OS	GLRX3
P08572	Collagen alpha-2(IV) chain OS	COL4A2			P61970	Nuclear transport factor 2 OS	NUTF2			P04217	Alpha-1B-glycoprotein OS	A1BG
P13611	Versican core protein OS	VCAN			P25786	Proteasome subunit alpha type-1 OS	PSMA1			P15880	40S ribosomal protein S2 OS	RPS2
P04075	Fructose-bisphosphate aldolase A OS	ALDOA			P62633	CCHC-type zinc finger nucleic acid binding protein OS	CNBP			P62873	Guanine nucleotide-binding protein G(I)/G(S)/G(T) subunit beta-1 OS	GNB1
P30101	Protein disulfide-isomerase A3 OS	PDIA3			Q9Y617	Phosphoserine aminotransferase OS	PSAT1			P98179	RNA-binding protein 3 OS	RBM3
P13639	Elongation factor 2 OS	EEF2			P84090	Enhancer of rudimentary homolog OS	ERH			P00390	Glutathione reductase, mitochondrial OS	GSR
P26038	Moesin OS	MSN			Q01813	ATP-dependent 6-phosphofructokinase, platelet type OS	PFKP			P07477	Serine protease 1 OS	PRSS1
P00736	Complement C1r subcomponent OS	C1R			P16152	Carbonyl reductase [NADPH] 1 OS	CBR1			Q13308	Inactive tyrosine-protein kinase 7 OS	PTK7
P02461	Collagen alpha-1(III) chain OS	COL3A1			P07910	Heterogeneous nuclear ribonucleoproteins C1/C2 OS	HNRNPC			Q9UBQ6	Exostosin-like 2 OS	EXTL2
P15311	Ezrin OS	EZR			Q13442	28 kDa heat- and acid-stable phosphoprotein OS	PDAP1			Q96C90	Protein phosphatase 1 regulatory subunit 14B OS	PPP1R14B
P07237	Protein disulfide-isomerase OS	P4HB			Q9NWV4	CXXC motif containing zinc binding protein OS	CZIB			P42785	Lysosomal Pro-X carboxypeptidase OS	PRCP
P55072	Transitional endoplasmic reticulum ATPase OS	VCP			P25398	40S ribosomal protein S12 OS	RPS12			Q16181	Septin-7 OS	SEPTIN7
P08238	Heat shock protein HSP 90-beta OS	HSP90AB1			Q12906	Interleukin enhancer-binding factor 3 OS	ILF3			P05090	Apolipoprotein D OS	APOD
O75083	WD repeat-containing protein 1 OS	WDR1			Q02790	Peptidyl-prolyl cis-trans isomerase FKBP4 OS	FKBP4			Q99832	T-complex protein 1 subunit eta OS	CCT7
P13645	Keratin, type I cytoskeletal 10 OS	KRT10			Q9UKY7	Protein CDV3 homolog OS	CDV3			P10646	Tissue factor pathway inhibitor OS	TFPI
P07900	Heat shock protein HSP 90-alpha OS	HSP90AA1			Q7KZF4	Staphylococcal nuclease domain-containing protein 1 OS	SND1			Q13200	26S proteasome non-ATPase regulatory subunit 2 OS	PSMD2
P35527	Keratin, type I cytoskeletal 9 OS	KRT9			Q99436	Proteasome subunit beta type-7 OS	PSMB7			O43396	Thioredoxin-like protein 1 OS	TXNL1
Q12841	Follistatin-related protein 1 OS	FSTL1			Q07960	Rho GTPase-activating protein 1 OS	ARHGAP1			P49321	Nuclear autoantigenic sperm protein OS	NASP
P98095	Fibulin-2 OS	FBLN2			P07108	Acyl-CoA-binding protein OS	DBI			Q9P1F3	Costars family protein ABRACL OS	ABRACL
P18065	Insulin-like growth factor-binding protein 2 OS	IGFBP2			P12956	X-ray repair cross-complementing protein 6 OS	XRCC6			P27701	CD82 antigen OS	CD82
P05121	Plasminogen activator inhibitor 1 OS	SERPINE1			P17987	T-complex protein 1 subunit alpha OS	TCP1			P35637	RNA-binding protein FUS OS	FUS
O43852	Calumenin OS	CALU			P14324	Farnesyl pyrophosphate synthase OS	FDPS			O95394	Phosphoacetylglucosamine mutase OS	PGM3
P00338	L-lactate dehydrogenase A chain OS	LDHA			O15145	Actin-related protein 2/3 complex subunit 3 OS	ARPC3			P68402	Platelet-activating factor acetylhydrolase IB subunit alpha2 OS	PAFAH1B2
P60174	Triosephosphate isomerase OS	TPI1			P13674	Prolyl 4-hydroxylase subunit alpha-1 OS	P4HA1			P48643	T-complex protein 1 subunit epsilon OS	CCT5
P01024	Complement C3 OS	C3			O15511	Actin-related protein 2/3 complex subunit 5 OS	ARPC5			Q9Y4L1	Hypoxia up-regulated protein 1 OS	HYOU1
P14625	Endoplasmin OS	HSP90B1			Q9NZ08	Endoplasmic reticulum aminopeptidase 1 OS	ERAP1			P06132	Uroporphyrinogen decarboxylase OS	UROD
P06396	Gelsolin OS	GSN			Q8WVQ1	Soluble calcium-activated nucleotidase 1 OS	CANT1			O95633	Follistatin-related protein 3 OS	FSTL3
P00558	Phosphoglycerate kinase 1 OS	PGK1			P49588	Alanine--tRNA ligase, cytoplasmic OS	AARS1			Q16769	Glutaminyl-peptide cyclotransferase OS	QPCT
P68366	Tubulin alpha-4A chain OS	TUBA4A			Q9NP84	Tumor necrosis factor receptor superfamily member 12A OS	TNFRSF12A			P08581	Hepatocyte growth factor receptor OS	MET
Q9Y4K0	Lysyl oxidase homolog 2 OS	LOXL2			O14737	Programmed cell death protein 5 OS	PDCD5			Q99985	Semaphorin-3C OS	SEMA3C
P07355	Annexin A2 OS	ANXA2			P14174	Macrophage migration inhibitory factor OS	MIF			P22102	Trifunctional purine biosynthetic protein adenosine-3 OS	GART
Q02818	Nucleobindin-1 OS	NUCB1			O60568	Multifunctional procollagen lysine hydroxylase and glycosyltransferase LH3 OS	PLOD3			Q96D15	Reticulocalbin-3 OS	RCN3
P13797	Plastin-3 OS	PLS3			P59998	Actin-related protein 2/3 complex subunit 4 OS	ARPC4			O75937	DnaJ homolog subfamily C member 8 OS	DNAJC8
P07602	Prosaposin OS	PSAP			Q9Y3B8-3	Isoform 3 of Oligoribonuclease, mitochondrial OS	REXO2			P62249	40S ribosomal protein S16 OS	RPS16
P61769	Beta-2-microglobulin OS	B2M			P10643	Complement component C7 OS	C7			O00487	26S proteasome non-ATPase regulatory subunit 14 OS	PSMD14
P27797	Calreticulin OS	CALR			Q9NY33	Dipeptidyl peptidase 3 OS	DPP3			Q9UNF1	Melanoma-associated antigen D2 OS	MAGED2
P46940	Ras GTPase-activating-like protein IQGAP1 OS	IQGAP1			Q9NPH3	Interleukin-1 receptor accessory protein OS	IL1RAP
P37802	Transgelin-2 OS	TAGLN2			P26927	Hepatocyte growth factor-like protein OS	MST1
P16870	Carboxypeptidase E OS	CPE			P62857	40S ribosomal protein S28 OS	RPS28
P12110	Collagen alpha-2(VI) chain OS	COL6A2			Q12907	Vesicular integral-membrane protein VIP36 OS	LMAN2
P05997	Collagen alpha-2(V) chain OS	COL5A2			Q96KP4	Cytosolic non-specific dipeptidase OS	CNDP2
P01023	Alpha-2-macroglobulin OS	A2M			P63220	40S ribosomal protein S21 OS	RPS21
P35908	Keratin, type II cytoskeletal 2 epidermal OS	KRT2			Q16643	Drebrin OS	DBN1
P62258	14-3-3 protein epsilon OS	YWHAE			P07954	Fumarate hydratase, mitochondrial OS	FH
P02545	Prelamin-A/C OS	LMNA			Q92896	Golgi apparatus protein 1 OS	GLG1
P63104	14-3-3 protein zeta/delta OS	YWHAZ			Q01105	Protein SET OS	SET
P05067	Amyloid-beta precursor protein OS	APP			O43765	Small glutamine-rich tetratricopeptide repeat-containing protein alpha OS	SGTA
P13667	Protein disulfide-isomerase A4 OS	PDIA4			P48745	CCN family member 3 OS	CCN3
P08729	Keratin, type II cytoskeletal 7 OS	KRT7			P39687	Acidic leucine-rich nuclear phosphoprotein 32 family member A OS	ANP32A
P01033	Metalloproteinase inhibitor 1 OS	TIMP1			P60033	CD81 antigen OS	CD81
P09936	Ubiquitin carboxyl-terminal hydrolase isozyme L1 OS	UCHL1			P13591-1	Isoform 2 of Neural cell adhesion molecule 1 OS	NCAM1
P02462	Collagen alpha-1(IV) chain OS	COL4A1			P06454	Prothymosin alpha OS	PTMA
P67936	Tropomyosin alpha-4 chain OS	TPM4			Q9HC38	Glyoxalase domain-containing protein 4 OS	GLOD4
Q14697	Neutral alpha-glucosidase AB OS	GANAB			Q96FQ6	Protein S100-A16 OS	S100A16
P0DMV9	Heat shock 70 kDa protein 1B OS	HSPA1B			Q9Y678	Coatomer subunit gamma-1 OS	COPG1
P06744	Glucose-6-phosphate isomerase OS	GPI			P49458	Signal recognition particle 9 kDa protein OS	SRP9
P62937	Peptidyl-prolyl cis-trans isomerase A OS	PPIA			O60506	Heterogeneous nuclear ribonucleoprotein Q OS	SYNCRIP
Q01995	Transgelin OS	TAGLN			Q9UNN8	Endothelial protein C receptor OS	PROCR
P18669	Phosphoglycerate mutase 1 OS	PGAM1			P43121	Cell surface glycoprotein MUC18 OS	MCAM
P23528	Cofilin-1 OS	CFL1			P61026	Ras-related protein Rab-10 OS	RAB10
P23284	Peptidyl-prolyl cis-trans isomerase B OS	PPIB			Q96AE4	Far upstream element-binding protein 1 OS	FUBP1
O94985	Calsyntenin-1 OS	CLSTN1			P23381	Tryptophan--tRNA ligase, cytoplasmic OS	WARS1
P07195	L-lactate dehydrogenase B chain OS	LDHB			Q9Y230	RuvB-like 2 OS	RUVBL2
P09871	Complement C1s subcomponent OS	C1S			O00115	Deoxyribonuclease-2-alpha OS	DNASE2
Q9BUF5	Tubulin beta-6 chain OS	TUBB6			O14818	Proteasome subunit alpha type-7 OS	PSMA7
P09382	Galectin-1 OS	LGALS1			Q99873	Protein arginine N-methyltransferase 1 OS	PRMT1
O00410	Importin-5 OS	IPO5			Q14257	Reticulocalbin-2 OS	RCN2
Q16610	Extracellular matrix protein 1 OS	ECM1			P55884	Eukaryotic translation initiation factor 3 subunit B OS	EIF3B
P29401	Transketolase OS	TKT			Q96G03	Phosphoglucomutase-2 OS	PGM2
Q96RW7	Hemicentin-1 OS	HMCN1			Q9Y265	RuvB-like 1 OS	RUVBL1
O43854	EGF-like repeat and discoidin I-like domain-containing protein 3 OS	EDIL3			P63208	S-phase kinase-associated protein 1 OS	SKP1
P05156	Complement factor I OS	CFI			Q9GZX9	Twisted gastrulation protein homolog 1 OS	TWSG1
P60842	Eukaryotic initiation factor 4A-I OS	EIF4A1			P11413	Glucose-6-phosphate 1-dehydrogenase OS	G6PD
P09493-3	Isoform 3 of Tropomyosin alpha-1 chain OS	TPM1			O15347	High mobility group protein B3 OS	HMGB3
Q13740	CD166 antigen OS	ALCAM			O14672	Disintegrin and metalloproteinase domain-containing protein 10 OS	ADAM10
P35241	Radixin OS	RDX			Q9UM22	Mammalian ependymin-related protein 1 OS	EPDR1
P01034	Cystatin-C OS	CST3			P61086	Ubiquitin-conjugating enzyme E2 K OS	UBE2K
P04406	Glyceraldehyde-3-phosphate dehydrogenase OS	GAPDH			P19320	Vascular cell adhesion protein 1 OS	VCAM1
Q13162	Peroxiredoxin-4 OS	PRDX4			P21589	5'-nucleotidase OS	NT5E
P35579	Myosin-9 OS	MYH9			P10619	Lysosomal protective protein OS	CTSA
P07737	Profilin-1 OS	PFN1			Q16543	Hsp90 co-chaperone Cdc37 OS	CDC37
Q16881	Thioredoxin reductase 1, cytoplasmic OS	TXNRD1			P04080	Cystatin-B OS	CSTB
Q00610	Clathrin heavy chain 1 OS	CLTC			Q15257	Serine/threonine-protein phosphatase 2A activator OS	PTPA
Q16658	Fascin OS	FSCN1			P35998	26S proteasome regulatory subunit 7 OS	PSMC2
P05783	Keratin, type I cytoskeletal 18 OS	KRT18			P60900	Proteasome subunit alpha type-6 OS	PSMA6
P50395	Rab GDP dissociation inhibitor beta OS	GDI2			Q9P2B2	Prostaglandin F2 receptor negative regulator OS	PTGFRN
P68104	Elongation factor 1-alpha 1 OS	EEF1A1			P53618	Coatomer subunit beta OS	COPB1
P09651	Heterogeneous nuclear ribonucleoprotein A1 OS	HNRNPA1			P61163	Alpha-centractin OS	ACTR1A
Q9UBP4	Dickkopf-related protein 3 OS	DKK3			Q96HE7	ERO1-like protein alpha OS	ERO1A
P10909	Clusterin OS	CLU			P02675	Fibrinogen beta chain OS	FGB
P14543	Nidogen-1 OS	NID1			P62280	40S ribosomal protein S11 OS	RPS11
P27348	14-3-3 protein theta OS	YWHAQ			Q13185	Chromobox protein homolog 3 OS	CBX3
P36871	Phosphoglucomutase-1 OS	PGM1			P62269	40S ribosomal protein S18 OS	RPS18
Q15293	Reticulocalbin-1 OS	RCN1			P25789	Proteasome subunit alpha type-4 OS	PSMA4
P31946	14-3-3 protein beta/alpha OS	YWHAB			P31939	Bifunctional purine biosynthesis protein ATIC OS	ATIC
P14314	Glucosidase 2 subunit beta OS	PRKCSH			O94907	Dickkopf-related protein 1 OS	DKK1
P20908	Collagen alpha-1(V) chain OS	COL5A1			P53621	Coatomer subunit alpha OS	COPA
Q13813	Spectrin alpha chain, non-erythrocytic 1 OS	SPTAN1			O60443	Gasdermin-E OS	GSDME
P22392-2	Isoform 3 of Nucleoside diphosphate kinase B OS	NME2			P52788	Spermine synthase OS	SMS
Q06830	Peroxiredoxin-1 OS	PRDX1			P16930	Fumarylacetoacetase OS	FAH
P16035	Metalloproteinase inhibitor 2 OS	TIMP2			Q92973	Transportin-1 OS	TNPO1
Q08629	Testican-1 OS	SPOCK1			P55083	Microfibril-associated glycoprotein 4 OS	MFAP4
Q15582	Transforming growth factor-beta-induced protein ig-h3 OS	TGFBI			O95881	Thioredoxin domain-containing protein 12 OS	TXNDC12
P40926	Malate dehydrogenase, mitochondrial OS	MDH2			P60763	Ras-related C3 botulinum toxin substrate 3 OS	RAC3
P23142	Fibulin-1 OS	FBLN1			P07384	Calpain-1 catalytic subunit OS	CAPN1
P0C0L4	Complement C4-A OS	C4A			Q14152	Eukaryotic translation initiation factor 3 subunit A OS	EIF3A
Q8NBS9	Thioredoxin domain-containing protein 5 OS	TXNDC5			Q9BV57	1,2-dihydroxy-3-keto-5-methylthiopentene dioxygenase OS	ADI1
P30086	Phosphatidylethanolamine-binding protein 1 OS	PEBP1			P81605	Dermcidin OS	DCD
O15230	Laminin subunit alpha-5 OS	LAMA5			Q32MZ4	Leucine-rich repeat flightless-interacting protein 1 OS	LRRFIP1
O95967	EGF-containing fibulin-like extracellular matrix protein 2 OS	EFEMP2			P62753	40S ribosomal protein S6 OS	RPS6
P52565	Rho GDP-dissociation inhibitor 1 OS	ARHGDIA			P62826	GTP-binding nuclear protein Ran OS	RAN
P49327	Fatty acid synthase OS	FASN			O43405	Cochlin OS	COCH
P13489	Ribonuclease inhibitor OS	RNH1			P67809	Y-box-binding protein 1 OS	YBX1
P09211	Glutathione S-transferase P OS	GSTP1			Q08257	Quinone oxidoreductase OS	CRYZ
P22626	Heterogeneous nuclear ribonucleoproteins A2/B1 OS	HNRNPA2B1			P63279	SUMO-conjugating enzyme UBC9 OS	UBE2I
O00299	Chloride intracellular channel protein 1 OS	CLIC1			O15067	Phosphoribosylformylglycinamidine synthase OS	PFAS
P00441	Superoxide dismutase [Cu-Zn] OS	SOD1			P14550	Aldo-keto reductase family 1 member A1 OS	AKR1A1
O60664	Perilipin-3 OS	PLIN3			Q6UVK1	Chondroitin sulfate proteoglycan 4 OS	CSPG4
P61158	Actin-related protein 3 OS	ACTR3			Q8WZ42	Titin OS	TTN
Q9Y696	Chloride intracellular channel protein 4 OS	CLIC4			Q16222	UDP-N-acetylhexosamine pyrophosphorylase OS	UAP1
P07093	Glia-derived nexin OS	SERPINE2			Q99729	Heterogeneous nuclear ribonucleoprotein A/B OS	HNRNPAB
Q15084	Protein disulfide-isomerase A6 OS	PDIA6			P10768	S-formylglutathione hydrolase OS	ESD
Q9BRK5	45 kDa calcium-binding protein OS	SDF4			Q8IZP2	Putative protein FAM10A4 OS	ST13P4
Q9UI42	Carboxypeptidase A4 OS	CPA4			O95433	Activator of 90 kDa heat shock protein ATPase homolog 1 OS	AHSA1
P22314	Ubiquitin-like modifier-activating enzyme 1 OS	UBA1			Q15404	Ras suppressor protein 1 OS	RSU1
Q10471	Polypeptide N-acetylgalactosaminyltransferase 2 OS	GALNT2			O95373	Importin-7 OS	IPO7
Q05682	Caldesmon OS	CALD1			P46781	40S ribosomal protein S9 OS	RPS9
Q9ULV4	Coronin-1C OS	CORO1C			Q96QK1	Vacuolar protein sorting-associated protein 35 OS	VPS35
Q04917	14-3-3 protein eta OS	YWHAH			P36578	60S ribosomal protein L4 OS	RPL4
P26641	Elongation factor 1-gamma OS	EEF1G			Q7Z6Z7	E3 ubiquitin-protein ligase HUWE1 OS	HUWE1
P25391	Laminin subunit alpha-1 OS	LAMA1			P49189	4-trimethylaminobutyraldehyde dehydrogenase OS	ALDH9A1
P24592	Insulin-like growth factor-binding protein 6 OS	IGFBP6			P14866	Heterogeneous nuclear ribonucleoprotein L OS	HNRNPL
P19823	Inter-alpha-trypsin inhibitor heavy chain H2 OS	ITIH2
Q01518	Adenylyl cyclase-associated protein 1 OS	CAP1
P02765	Alpha-2-HS-glycoprotein OS	AHSG
P28300	Protein-lysine 6-oxidase OS	LOX
P24593	Insulin-like growth factor-binding protein 5 OS	IGFBP5
P61981	14-3-3 protein gamma OS	YWHAG
P30041	Peroxiredoxin-6 OS	PRDX6
P13693	Translationally-controlled tumor protein OS	TPT1
P09104	Gamma-enolase OS	ENO2
P69905	Hemoglobin subunit alpha OS	HBA1
Q01082	Spectrin beta chain, non-erythrocytic 1 OS	SPTBN1
P61916	NPC intracellular cholesterol transporter 2 OS	NPC2
P04259	Keratin, type II cytoskeletal 6B OS	KRT6B
P00747	Plasminogen OS	PLG
P55290	Cadherin-13 OS	CDH13
P07339	Cathepsin D OS	CTSD
Q92743	Serine protease HTRA1 OS	HTRA1
P50454	Serpin H1 OS	SERPINH1
O75326	Semaphorin-7A OS	SEMA7A
P02774	Vitamin D-binding protein OS	GC
P04439	HLA class I histocompatibility antigen, A alpha chain OS	HLA-A
P26022	Pentraxin-related protein PTX3 OS	PTX3
P29279	CCN family member 2 OS	CCN2
P01008	Antithrombin-III OS	SERPINC1
Q14019	Coactosin-like protein OS	COTL1
P08294	Extracellular superoxide dismutase [Cu-Zn] OS	SOD3
Q99497	Parkinson disease protein 7 OS	PARK7
P07225	Vitamin K-dependent protein S OS	PROS1
Q14974	Importin subunit beta-1 OS	KPNB1
P08865	40S ribosomal protein SA OS	RPSA
Q14118	Dystroglycan 1 OS	DAG1
P22692	Insulin-like growth factor-binding protein 4 OS	IGFBP4
P0DP25	Calmodulin-3 OS	CALM3
P15121	Aldo-keto reductase family 1 member B1 OS	AKR1B1
P62979	Ubiquitin-40S ribosomal protein S27a OS	RPS27A
P62906	60S ribosomal protein L10a OS	RPL10A
P31150	Rab GDP dissociation inhibitor alpha OS	GDI1
P19022	Cadherin-2 OS	CDH2
P63241	Eukaryotic translation initiation factor 5A-1 OS	EIF5A
P00751	Complement factor B OS	CFB
P53396	ATP-citrate synthase OS	ACLY
P78539	Sushi repeat-containing protein SRPX OS	SRPX
Q8NBJ4	Golgi membrane protein 1 OS	GOLM1
P60660	Myosin light polypeptide 6 OS	MYL6
P32119	Peroxiredoxin-2 OS	PRDX2
P07858	Cathepsin B OS	CTSB
P61978	Heterogeneous nuclear ribonucleoprotein K OS	HNRNPK
P10321	HLA class I histocompatibility antigen, C alpha chain OS	HLA-C
P47756	F-actin-capping protein subunit beta OS	CAPZB
P05556	Integrin beta-1 OS	ITGB1
P35052	Glypican-1 OS	GPC1
P80303	Nucleobindin-2 OS	NUCB2
P08697	Alpha-2-antiplasmin OS	SERPINF2
Q96AY3	Peptidyl-prolyl cis-trans isomerase FKBP10 OS	FKBP10
O14950	Myosin regulatory light chain 12B OS	MYL12B
P23526	Adenosylhomocysteinase OS	AHCY
P12004	Proliferating cell nuclear antigen OS	PCNA
Q06033	Inter-alpha-trypsin inhibitor heavy chain H3 OS	ITIH3
P55287	Cadherin-11 OS	CDH11
P40925	Malate dehydrogenase, cytoplasmic OS	MDH1
P29966	Myristoylated alanine-rich C-kinase substrate OS	MARCKS
P35556	Fibrillin-2 OS	FBN2
P00734	Prothrombin OS	F2
P31948	Stress-induced-phosphoprotein 1 OS	STIP1
O14786	Neuropilin-1 OS	NRP1
Q6YHK3	CD109 antigen OS	CD109
Q14393	Growth arrest-specific protein 6 OS	GAS6
P68036	Ubiquitin-conjugating enzyme E2 L3 OS	UBE2L3
O00462	Beta-mannosidase OS	MANBA
O00339	Matrilin-2 OS	MATN2
P34932	Heat shock 70 kDa protein 4 OS	HSPA4
P06748	Nucleophosmin OS	NPM1
P24534	Elongation factor 1-beta OS	EEF1B2
O00469	Procollagen-lysine,2-oxoglutarate 5-dioxygenase 2 OS	PLOD2
Q15417	Calponin-3 OS	CNN3
P01889	HLA class I histocompatibility antigen, B alpha chain OS	HLA-B
P00505	Aspartate aminotransferase, mitochondrial OS	GOT2
Q15942	Zyxin OS	ZYX
Q14103	Heterogeneous nuclear ribonucleoprotein D0 OS	HNRNPD
P05388	60S acidic ribosomal protein P0 OS	RPLP0
Q16555	Dihydropyrimidinase-related protein 2 OS	DPYSL2
P54802	Alpha-N-acetylglucosaminidase OS	NAGLU
P09429	High mobility group protein B1 OS	HMGB1
P30050	60S ribosomal protein L12 OS	RPL12
P35606	Coatomer subunit beta' OS	COPB2
P80723	Brain acid soluble protein 1 OS	BASP1
O00622	CCN family member 1 OS	CCN1
P09960	Leukotriene A-4 hydrolase OS	LTA4H
P05154	Plasma serine protease inhibitor OS	SERPINA5
P33316	Deoxyuridine 5'-triphosphate nucleotidohydrolase, mitochondrial OS	DUT
P04083	Annexin A1 OS	ANXA1
P62942	Peptidyl-prolyl cis-trans isomerase FKBP1A OS	FKBP1A
P68871	Hemoglobin subunit beta OS	HBB
Q76M96	Coiled-coil domain-containing protein 80 OS	CCDC80
Q92626	Peroxidasin homolog OS	PXDN
Q13443	Disintegrin and metalloproteinase domain-containing protein 9 OS	ADAM9
P05387	60S acidic ribosomal protein P2 OS	RPLP2
P37837	Transaldolase OS	TALDO1
P06865	Beta-hexosaminidase subunit alpha OS	HEXA
P07686	Beta-hexosaminidase subunit beta OS	HEXB
P30530	Tyrosine-protein kinase receptor UFO OS	AXL
P27816	Microtubule-associated protein 4 OS	MAP4
P13497	Bone morphogenetic protein 1 OS	BMP1
P52907	F-actin-capping protein subunit alpha-1 OS	CAPZA1
P16949	Stathmin OS	STMN1
P63244	Receptor of activated protein C kinase 1 OS	RACK1
P21291	Cysteine and glycine-rich protein 1 OS	CSRP1
Q04446	1,4-alpha-glucan-branching enzyme OS	GBE1
P23396	40S ribosomal protein S3 OS	RPS3
P26639	Threonine--tRNA ligase 1, cytoplasmic OS	TARS1
P21246	Pleiotrophin OS	PTN
Q9HB71	Calcyclin-binding protein OS	CACYBP
P02771	Alpha-fetoprotein OS	AFP
Q9UBR2	Cathepsin Z OS	CTSZ
Q04760	Lactoylglutathione lyase OS	GLO1
P52823	Stanniocalcin-1 OS	STC1
P13987	CD59 glycoprotein OS	CD59
O95084	Serine protease 23 OS	PRSS23
P49747	Cartilage oligomeric matrix protein OS	COMP
P43251	Biotinidase OS	BTD
Q969H8	Myeloid-derived growth factor OS	MYDGF
P61604	10 kDa heat shock protein, mitochondrial OS	HSPE1
P30048	Thioredoxin-dependent peroxide reductase, mitochondrial OS	PRDX3
P05452	Tetranectin OS	CLEC3B
P15291	Beta-1,4-galactosyltransferase 1 OS	B4GALT1
Q15121	Astrocytic phosphoprotein PEA-15 OS	PEA15
P17936	Insulin-like growth factor-binding protein 3 OS	IGFBP3
Q13838	Spliceosome RNA helicase DDX39B OS	DDX39B
P55786	Puromycin-sensitive aminopeptidase OS	NPEPPS
Q06323	Proteasome activator complex subunit 1 OS	PSME1
Q86UD1	Out at first protein homolog OS	OAF
P52209	6-phosphogluconate dehydrogenase, decarboxylating OS	PGD
P36955	Pigment epithelium-derived factor OS	SERPINF1
Q16531	DNA damage-binding protein 1 OS	DDB1
O75368	SH3 domain-binding glutamic acid-rich-like protein OS	SH3BGRL
Q15365	Poly(rC)-binding protein 1 OS	PCBP1
Q9H4A4	Aminopeptidase B OS	RNPEP
P62328	Thymosin beta-4 OS	TMSB4X
P13521	Secretogranin-2 OS	SCG2
O75347	Tubulin-specific chaperone A OS	TBCA
Q01459	Di-N-acetylchitobiase OS	CTBS
Q92520	Protein FAM3C OS	FAM3C
P09603	Macrophage colony-stimulating factor 1 OS	CSF1
Q9H299	SH3 domain-binding glutamic acid-rich-like protein 3 OS	SH3BGRL3
P11940	Polyadenylate-binding protein 1 OS	PABPC1
O95302	Peptidyl-prolyl cis-trans isomerase FKBP9 OS	FKBP9
P34096	Ribonuclease 4 OS	RNASE4
P50990	T-complex protein 1 subunit theta OS	CCT8
P30040	Endoplasmic reticulum resident protein 29 OS	ERP29
O15143	Actin-related protein 2/3 complex subunit 1B OS	ARPC1B
P17174	Aspartate aminotransferase, cytoplasmic OS	GOT1
Q92598	Heat shock protein 105 kDa OS	HSPH1
Q9UBG0	C-type mannose receptor 2 OS	MRC2
P62136	Serine/threonine-protein phosphatase PP1-alpha catalytic subunit OS	PPP1CA
P30153	Serine/threonine-protein phosphatase 2A 65 kDa regulatory subunit A alpha isoform OS	PPP2R1A
Q7Z7G0	Target of Nesh-SH3 OS	ABI3BP
O94760	N(G),N(G)-dimethylarginine dimethylaminohydrolase 1 OS	DDAH1
Q9NS15	Latent-transforming growth factor beta-binding protein 3 OS	LTBP3
P17655	Calpain-2 catalytic subunit OS	CAPN2
Q12765	Secernin-1 OS	SCRN1
P05543	Thyroxine-binding globulin OS	SERPINA7
P99999	Cytochrome c OS	CYCS
Q08431	Lactadherin OS	MFGE8
Q14204	Cytoplasmic dynein 1 heavy chain 1 OS	DYNC1H1
Q92820	Gamma-glutamyl hydrolase OS	GGH
O75882	Attractin OS	ATRN
P33908	Mannosyl-oligosaccharide 1,2-alpha-mannosidase IA OS	MAN1A1
Q8WUM4	Programmed cell death 6-interacting protein OS	PDCD6IP
Q14764	Major vault protein OS	MVP
P38159	RNA-binding motif protein, X chromosome OS	RBMX
Q14624	Inter-alpha-trypsin inhibitor heavy chain H4 OS	ITIH4
P58546	Myotrophin OS	MTPN
Q96TA1	Protein Niban 2 OS	NIBAN2
O00154	Cytosolic acyl coenzyme A thioester hydrolase OS	ACOT7
P08758	Annexin A5 OS	ANXA5
Q00688	Peptidyl-prolyl cis-trans isomerase FKBP3 OS	FKBP3
P11216	Glycogen phosphorylase, brain form OS	PYGB
Q9UQ80	Proliferation-associated protein 2G4 OS	PA2G4
O60687	Sushi repeat-containing protein SRPX2 OS	SRPX2
Q16851	UTP--glucose-1-phosphate uridylyltransferase OS	UGP2
P00491	Purine nucleoside phosphorylase OS	PNP
P04114	Apolipoprotein B-100 OS	APOB
P11717	Cation-independent mannose-6-phosphate receptor OS	IGF2R
P01344	Insulin-like growth factor II OS	IGF2
P27658	Collagen alpha-1(VIII) chain OS	COL8A1
P51884	Lumican OS	LUM
Q15631	Translin OS	TSN
P09496	Clathrin light chain A OS	CLTA
P21399	Cytoplasmic aconitate hydratase OS	ACO1
P55209	Nucleosome assembly protein 1-like 1 OS	NAP1L1
P31153	S-adenosylmethionine synthase isoform type-2 OS	MAT2A
P31949	Protein S100-A11 OS	S100A11
P21926	CD9 antigen OS	CD9
P61160	Actin-related protein 2 OS	ACTR2
O15144	Actin-related protein 2/3 complex subunit 2 OS	ARPC2
P01009	Alpha-1-antitrypsin OS	SERPINA1
Q08397	Lysyl oxidase homolog 1 OS	LOXL1
Q15181	Inorganic pyrophosphatase OS	PPA1
P35613-2	Isoform 2 of Basigin OS	BSG
P00492	Hypoxanthine-guanine phosphoribosyltransferase OS	HPRT1
P46777	60S ribosomal protein L5 OS	RPL5
Q9GZP0	Platelet-derived growth factor D OS	PDGFD
P01137	Transforming growth factor beta-1 proprotein OS	TGFB1
P10809	60 kDa heat shock protein, mitochondrial OS	HSPD1
P20933	N(4)-(beta-N-acetylglucosaminyl)-L-asparaginase OS	AGA
Q32P28	Prolyl 3-hydroxylase 1 OS	P3H1
Q6UX71	Plexin domain-containing protein 2 OS	PLXDC2
P13473	Lysosome-associated membrane glycoprotein 2 OS	LAMP2
Q9BTY2	Plasma alpha-L-fucosidase OS	FUCA2
Q9UK76	Jupiter microtubule associated homolog 1 OS	JPT1
Q8N474	Secreted frizzled-related protein 1 OS	SFRP1
P40227	T-complex protein 1 subunit zeta OS	CCT6A
Q6EMK4	Vasorin OS	VASN
P55060	Exportin-2 OS	CSE1L
Q15904	V-type proton ATPase subunit S1 OS	ATP6AP1
Q9UBI6	Guanine nucleotide-binding protein G(I)/G(S)/G(O) subunit gamma-12 OS	GNG12
P54727	UV excision repair protein RAD23 homolog B OS	RAD23B
Q9Y266	Nuclear migration protein nudC OS	NUDC
Q86SR1	Polypeptide N-acetylgalactosaminyltransferase 10 OS	GALNT10
P60981	Destrin OS	DSTN
P19827	Inter-alpha-trypsin inhibitor heavy chain H1 OS	ITIH1
P20810	Calpastatin OS	CAST
Q12905	Interleukin enhancer-binding factor 2 OS	ILF2
Q9NQC3	Reticulon-4 OS	RTN4
P06703	Protein S100-A6 OS	S100A6
Q9BWS9	Chitinase domain-containing protein 1 OS	CHID1
P53634	Dipeptidyl peptidase 1 OS	CTSC
P21810	Biglycan OS	BGN
P61247	40S ribosomal protein S3a OS	RPS3A
Q6P179	Endoplasmic reticulum aminopeptidase 2 OS	ERAP2
P12081	Histidine--tRNA ligase, cytoplasmic OS	HARS1
O43505	Beta-1,4-glucuronyltransferase 1 OS	B4GAT1
P02649	Apolipoprotein E OS	APOE
O95336	6-phosphogluconolactonase OS	PGLS
P61088	Ubiquitin-conjugating enzyme E2 N OS	UBE2N
P53004	Biliverdin reductase A OS	BLVRA
P78417	Glutathione S-transferase omega-1 OS	GSTO1
O14773	Tripeptidyl-peptidase 1 OS	TPP1
P43652	Afamin OS	AFM
Q93063	Exostosin-2 OS	EXT2
P01031	Complement C5 OS	C5
P12955	Xaa-Pro dipeptidase OS	PEPD
P02749	Beta-2-glycoprotein 1 OS	APOH
P06576	ATP synthase subunit beta, mitochondrial OS	ATP5F1B
P02790	Hemopexin OS	HPX
Q86VP6	Cullin-associated NEDD8-dissociated protein 1 OS	CAND1
P46821	Microtubule-associated protein 1B OS	MAP1B
Q15262	Receptor-type tyrosine-protein phosphatase kappa OS	PTPRK
P04066	Tissue alpha-L-fucosidase OS	FUCA1
Q8NBJ7	Inactive C-alpha-formylglycine-generating enzyme 2 OS	SUMF2
P14854	Cytochrome c oxidase subunit 6B1 OS	COX6B1
Q15436	Protein transport protein Sec23A OS	SEC23A
O60888	Protein CutA OS	CUTA
O00584	Ribonuclease T2 OS	RNASET2
P54578	Ubiquitin carboxyl-terminal hydrolase 14 OS	USP14
Q8NC51	Plasminogen activator inhibitor 1 RNA-binding protein OS	SERBP1
P12259	Coagulation factor V OS	F5
Q8IVN8	Somatomedin-B and thrombospondin type-1 domain-containing protein OS	SBSPON
P28482	Mitogen-activated protein kinase 1 OS	MAPK1
P17900	Ganglioside GM2 activator OS	GM2A
P39060	Collagen alpha-1(XVIII) chain OS	COL18A1
P49767	Vascular endothelial growth factor C OS	VEGFC
Q96FW1	Ubiquitin thioesterase OTUB1 OS	OTUB1
P61812	Transforming growth factor beta-2 proprotein OS	TGFB2
P60983	Glia maturation factor beta OS	GMFB
P35237	Serpin B6 OS	SERPINB6
Q14247	Src substrate cortactin OS	CTTN
P07711	Procathepsin L OS	CTSL
Q14126	Desmoglein-2 OS	DSG2
P0DUB6	Alpha-amylase 1A OS	AMY1A
Q9BRF8	Serine/threonine-protein phosphatase CPPED1 OS	CPPED1
O43776	Asparagine--tRNA ligase, cytoplasmic OS	NARS1
P13010	X-ray repair cross-complementing protein 5 OS	XRCC5
Q15113	Procollagen C-endopeptidase enhancer 1 OS	PCOLCE
O14579	Coatomer subunit epsilon OS	COPE
Q99674	Cell growth regulator with EF hand domain protein 1 OS	CGREF1
P15374	Ubiquitin carboxyl-terminal hydrolase isozyme L3 OS	UCHL3
P61758	Prefoldin subunit 3 OS	VBP1
P48637	Glutathione synthetase OS	GSS
P55268	Laminin subunit beta-2 OS	LAMB2
Q6FHJ7	Secreted frizzled-related protein 4 OS	SFRP4
P10599	Thioredoxin OS	TXN
P15586	N-acetylglucosamine-6-sulfatase OS	GNS
O60462	Neuropilin-2 OS	NRP2
P45974	Ubiquitin carboxyl-terminal hydrolase 5 OS	USP5

## Sheet: Ctrl_FSH
273 Ctrl / FSH	Description	Gene ID			348 Ctrl	Description	Gene ID			43 FSH	Description	Gene ID
P98160	Basement membrane-specific heparan sulfate proteoglycan core protein OS	HSPG2			P02751-1	Isoform 1 of Fibronectin OS	FN1			P02751	Fibronectin OS	FN1
P21333	Filamin-A OS	FLNA			P24821	Tenascin OS	TNC			Q02809-2	Isoform 2 of Procollagen-lysine,2-oxoglutarate 5-dioxygenase 1 OS	PLOD1
P02452	Collagen alpha-1(I) chain OS	COL1A1			Q15149	Plectin OS	PLEC			P20742	Pregnancy zone protein OS	PZP
P35555	Fibrillin-1 OS	FBN1			Q09666	Neuroblast differentiation-associated protein AHNAK OS	AHNAK			P02763	Alpha-1-acid glycoprotein 1 OS	ORM1
P07996	Thrombospondin-1 OS	THBS1			P07437	Tubulin beta chain OS	TUBB			P02760	Protein AMBP OS	AMBP
O75369	Filamin-B OS	FLNB			P62736	Actin, aortic smooth muscle OS	ACTA2			P01225	Follitropin subunit beta OS	FSHB
P08123	Collagen alpha-2(I) chain OS	COL1A2			P08238	Heat shock protein HSP 90-beta OS	HSP90AB1			P41222	Prostaglandin-H2 D-isomerase OS	PTGDS
O43707	Alpha-actinin-4 OS	ACTN4			Q9BQE3	Tubulin alpha-1C chain OS	TUBA1C			P13647	Keratin, type II cytoskeletal 5 OS	KRT5
P12814	Alpha-actinin-1 OS	ACTN1			Q02809	Procollagen-lysine,2-oxoglutarate 5-dioxygenase 1 OS	PLOD1			P08779	Keratin, type I cytoskeletal 16 OS	KRT16
Q99715	Collagen alpha-1(XII) chain OS	COL12A1			P68366	Tubulin alpha-4A chain OS	TUBA4A			P19652	Alpha-1-acid glycoprotein 2 OS	ORM2
Q14315	Filamin-C OS	FLNC			Q13509	Tubulin beta-3 chain OS	TUBB3			P02788	Lactotransferrin OS	LTF
P11047	Laminin subunit gamma-1 OS	LAMC1			O43852-4	Isoform 4 of Calumenin OS	CALU			P04004	Vitronectin OS	VTN
P08670	Vimentin OS	VIM			P46940	Ras GTPase-activating-like protein IQGAP1 OS	IQGAP1			P62987	Ubiquitin-60S ribosomal protein L40 OS	UBA52
O00468-6	Isoform 6 of Agrin OS	AGRN			P02545	Prelamin-A/C OS	LMNA			O76061	Stanniocalcin-2 OS	STC2
P07942	Laminin subunit beta-1 OS	LAMB1			P08729	Keratin, type II cytoskeletal 7 OS	KRT7			O00560	Syntenin-1 OS	SDCBP
P35442	Thrombospondin-2 OS	THBS2			Q9BUF5	Tubulin beta-6 chain OS	TUBB6			P07998	Ribonuclease pancreatic OS	RNASE1
Q9Y490	Talin-1 OS	TLN1			O00410	Importin-5 OS	IPO5			O75594	Peptidoglycan recognition protein 1 OS	PGLYRP1
P08603	Complement factor H OS	CFH			P35241	Radixin OS	RDX			P01215	Glycoprotein hormones alpha chain OS	CGA
P02768	Albumin OS	ALB			P35579	Myosin-9 OS	MYH9			P22392	Nucleoside diphosphate kinase B OS	NME2
P11142	Heat shock cognate 71 kDa protein OS	HSPA8			Q00610	Clathrin heavy chain 1 OS	CLTC			P05155	Plasma protease C1 inhibitor OS	SERPING1
P12109	Collagen alpha-1(VI) chain OS	COL6A1			P67936-2	Isoform 2 of Tropomyosin alpha-4 chain OS	TPM4			Q10588	ADP-ribosyl cyclase/cyclic ADP-ribose hydrolase 2 OS	BST1
P09486	SPARC OS	SPARC			P05783	Keratin, type I cytoskeletal 18 OS	KRT18			P01130	Low-density lipoprotein receptor OS	LDLR
P14618	Pyruvate kinase PKM OS	PKM			P09651	Heterogeneous nuclear ribonucleoprotein A1 OS	HNRNPA1			Q16778	Histone H2B type 2-E OS	H2BC21
P06733	Alpha-enolase OS	ENO1			Q15293	Reticulocalbin-1 OS	RCN1			P10153	Non-secretory ribonuclease OS	RNASE2
P18206	Vinculin OS	VCL			Q13813	Spectrin alpha chain, non-erythrocytic 1 OS	SPTAN1			Q8NI22	Multiple coagulation factor deficiency protein 2 OS	MCFD2
P08253	72 kDa type IV collagenase OS	MMP2			P22392-2	Isoform 3 of Nucleoside diphosphate kinase B OS	NME2			Q9NZV1	Cysteine-rich motor neuron 1 protein OS	CRIM1
Q12805	EGF-containing fibulin-like extracellular matrix protein 1 OS	EFEMP1			P40926	Malate dehydrogenase, mitochondrial OS	MDH2			P19021	Peptidyl-glycine alpha-amidating monooxygenase OS	PAM
P11021	Endoplasmic reticulum chaperone BiP OS	HSPA5			P49327	Fatty acid synthase OS	FASN			P31431	Syndecan-4 OS	SDC4
O00391	Sulfhydryl oxidase 1 OS	QSOX1			O00299	Chloride intracellular channel protein 1 OS	CLIC1			P69891	Hemoglobin subunit gamma-1 OS	HBG1
P04264	Keratin, type II cytoskeletal 1 OS	KRT1			O60664	Perilipin-3 OS	PLIN3			Q16394	Exostosin-1 OS	EXT1
Q16270	Insulin-like growth factor-binding protein 7 OS	IGFBP7			Q9Y696	Chloride intracellular channel protein 4 OS	CLIC4			Q9BQT9	Calsyntenin-3 OS	CLSTN3
Q16363	Laminin subunit alpha-4 OS	LAMA4			P22314	Ubiquitin-like modifier-activating enzyme 1 OS	UBA1			P27701	CD82 antigen OS	CD82
Q08380	Galectin-3-binding protein OS	LGALS3BP			Q05682	Caldesmon OS	CALD1			O95633-2	Isoform 2 of Follistatin-related protein 3 OS	FSTL3
P08572	Collagen alpha-2(IV) chain OS	COL4A2			Q9ULV4	Coronin-1C OS	CORO1C			Q7LGC8	Carbohydrate sulfotransferase 3 OS	CHST3
P13611	Versican core protein OS	VCAN			Q04917	14-3-3 protein eta OS	YWHAH			Q9UJJ9	N-acetylglucosamine-1-phosphotransferase subunit gamma OS	GNPTG
P04075	Fructose-bisphosphate aldolase A OS	ALDOA			P19338	Nucleolin OS	NCL			O60279	Sushi domain-containing protein 5 OS	SUSD5
P30101	Protein disulfide-isomerase A3 OS	PDIA3			P26641	Elongation factor 1-gamma OS	EEF1G			P10646	Tissue factor pathway inhibitor OS	TFPI
P13639	Elongation factor 2 OS	EEF2			Q01518	Adenylyl cyclase-associated protein 1 OS	CAP1			P11464	Pregnancy-specific beta-1-glycoprotein 1 OS	PSG1
P26038	Moesin OS	MSN			P61981	14-3-3 protein gamma OS	YWHAG			P41439	Folate receptor gamma OS	FOLR3
P00736	Complement C1r subcomponent OS	C1R			P30041	Peroxiredoxin-6 OS	PRDX6			P19883	Follistatin OS	FST
P02461	Collagen alpha-1(III) chain OS	COL3A1			P13693	Translationally-controlled tumor protein OS	TPT1			Q07954	Prolow-density lipoprotein receptor-related protein 1 OS	LRP1
P15311	Ezrin OS	EZR			P09104	Gamma-enolase OS	ENO2			Q7Z7M0	Multiple epidermal growth factor-like domains protein 8 OS	MEGF8
P07237	Protein disulfide-isomerase OS	P4HB			Q01082	Spectrin beta chain, non-erythrocytic 1 OS	SPTBN1			Q13263	Transcription intermediary factor 1-beta OS	TRIM28
P55072	Transitional endoplasmic reticulum ATPase OS	VCP			P04259	Keratin, type II cytoskeletal 6B OS	KRT6B
O75083	WD repeat-containing protein 1 OS	WDR1			P50454	Serpin H1 OS	SERPINH1
P13645	Keratin, type I cytoskeletal 10 OS	KRT10			Q99497	Parkinson disease protein 7 OS	PARK7
P07900	Heat shock protein HSP 90-alpha OS	HSP90AA1			Q14974	Importin subunit beta-1 OS	KPNB1
P35527	Keratin, type I cytoskeletal 9 OS	KRT9			P08865	40S ribosomal protein SA OS	RPSA
Q12841	Follistatin-related protein 1 OS	FSTL1			P15121	Aldo-keto reductase family 1 member B1 OS	AKR1B1
P98095	Fibulin-2 OS	FBLN2			P62979	Ubiquitin-40S ribosomal protein S27a OS	RPS27A
P18065	Insulin-like growth factor-binding protein 2 OS	IGFBP2			P31150	Rab GDP dissociation inhibitor alpha OS	GDI1
P05121	Plasminogen activator inhibitor 1 OS	SERPINE1			P63241	Eukaryotic translation initiation factor 5A-1 OS	EIF5A
O43852	Calumenin OS	CALU			P53396	ATP-citrate synthase OS	ACLY
P00338	L-lactate dehydrogenase A chain OS	LDHA			Q14195-2	Isoform LCRMP-4 of Dihydropyrimidinase-related protein 3 OS	DPYSL3
P60174	Triosephosphate isomerase OS	TPI1			P60660	Myosin light polypeptide 6 OS	MYL6
P01024	Complement C3 OS	C3			P61978	Heterogeneous nuclear ribonucleoprotein K OS	HNRNPK
P14625	Endoplasmin OS	HSP90B1			P10321	HLA class I histocompatibility antigen, C alpha chain OS	HLA-C
P06396	Gelsolin OS	GSN			P47756	F-actin-capping protein subunit beta OS	CAPZB
P00558	Phosphoglycerate kinase 1 OS	PGK1			O14950	Myosin regulatory light chain 12B OS	MYL12B
Q9Y4K0	Lysyl oxidase homolog 2 OS	LOXL2			P23526	Adenosylhomocysteinase OS	AHCY
P07355	Annexin A2 OS	ANXA2			P12004	Proliferating cell nuclear antigen OS	PCNA
Q02818	Nucleobindin-1 OS	NUCB1			P35556	Fibrillin-2 OS	FBN2
P13797	Plastin-3 OS	PLS3			P31948	Stress-induced-phosphoprotein 1 OS	STIP1
P07602	Prosaposin OS	PSAP			P02533	Keratin, type I cytoskeletal 14 OS	KRT14
P61769	Beta-2-microglobulin OS	B2M			P68036	Ubiquitin-conjugating enzyme E2 L3 OS	UBE2L3
P27797	Calreticulin OS	CALR			P34932	Heat shock 70 kDa protein 4 OS	HSPA4
P37802	Transgelin-2 OS	TAGLN2			P06748	Nucleophosmin OS	NPM1
P16870	Carboxypeptidase E OS	CPE			P24534	Elongation factor 1-beta OS	EEF1B2
P12110	Collagen alpha-2(VI) chain OS	COL6A2			O00469	Procollagen-lysine,2-oxoglutarate 5-dioxygenase 2 OS	PLOD2
P05997	Collagen alpha-2(V) chain OS	COL5A2			Q15417	Calponin-3 OS	CNN3
P01023	Alpha-2-macroglobulin OS	A2M			Q15942	Zyxin OS	ZYX
P35908	Keratin, type II cytoskeletal 2 epidermal OS	KRT2			Q14103	Heterogeneous nuclear ribonucleoprotein D0 OS	HNRNPD
P62258	14-3-3 protein epsilon OS	YWHAE			P05388	60S acidic ribosomal protein P0 OS	RPLP0
P63104	14-3-3 protein zeta/delta OS	YWHAZ			Q16555	Dihydropyrimidinase-related protein 2 OS	DPYSL2
P05067	Amyloid-beta precursor protein OS	APP			P09429	High mobility group protein B1 OS	HMGB1
P13667	Protein disulfide-isomerase A4 OS	PDIA4			P30050	60S ribosomal protein L12 OS	RPL12
P01033	Metalloproteinase inhibitor 1 OS	TIMP1			P35606	Coatomer subunit beta' OS	COPB2
P09936	Ubiquitin carboxyl-terminal hydrolase isozyme L1 OS	UCHL1			P09960	Leukotriene A-4 hydrolase OS	LTA4H
P02462	Collagen alpha-1(IV) chain OS	COL4A1			P33316	Deoxyuridine 5'-triphosphate nucleotidohydrolase, mitochondrial OS	DUT
P67936	Tropomyosin alpha-4 chain OS	TPM4			Q9Y281	Cofilin-2 OS	CFL2
Q14697	Neutral alpha-glucosidase AB OS	GANAB			P62942	Peptidyl-prolyl cis-trans isomerase FKBP1A OS	FKBP1A
P0DMV9	Heat shock 70 kDa protein 1B OS	HSPA1B			P05387	60S acidic ribosomal protein P2 OS	RPLP2
P06744	Glucose-6-phosphate isomerase OS	GPI			P37837	Transaldolase OS	TALDO1
P62937	Peptidyl-prolyl cis-trans isomerase A OS	PPIA			P16070	CD44 antigen OS	CD44
Q01995	Transgelin OS	TAGLN			P27816	Microtubule-associated protein 4 OS	MAP4
P18669	Phosphoglycerate mutase 1 OS	PGAM1			P26583	High mobility group protein B2 OS	HMGB2
P23528	Cofilin-1 OS	CFL1			P52907	F-actin-capping protein subunit alpha-1 OS	CAPZA1
P23284	Peptidyl-prolyl cis-trans isomerase B OS	PPIB			P31943	Heterogeneous nuclear ribonucleoprotein H OS	HNRNPH1
O94985	Calsyntenin-1 OS	CLSTN1			P16949	Stathmin OS	STMN1
P07195	L-lactate dehydrogenase B chain OS	LDHB			P63244	Receptor of activated protein C kinase 1 OS	RACK1
P09871	Complement C1s subcomponent OS	C1S			P21291	Cysteine and glycine-rich protein 1 OS	CSRP1
P09382	Galectin-1 OS	LGALS1			Q04446	1,4-alpha-glucan-branching enzyme OS	GBE1
Q16610	Extracellular matrix protein 1 OS	ECM1			P23396	40S ribosomal protein S3 OS	RPS3
P29401	Transketolase OS	TKT			P26639	Threonine--tRNA ligase 1, cytoplasmic OS	TARS1
Q96RW7	Hemicentin-1 OS	HMCN1			Q9HB71	Calcyclin-binding protein OS	CACYBP
O43854	EGF-like repeat and discoidin I-like domain-containing protein 3 OS	EDIL3			Q9UBR2	Cathepsin Z OS	CTSZ
P05156	Complement factor I OS	CFI			Q04760	Lactoylglutathione lyase OS	GLO1
P60842	Eukaryotic initiation factor 4A-I OS	EIF4A1			P52823	Stanniocalcin-1 OS	STC1
P09493-3	Isoform 3 of Tropomyosin alpha-1 chain OS	TPM1			Q969H8	Myeloid-derived growth factor OS	MYDGF
Q13740	CD166 antigen OS	ALCAM			P61604	10 kDa heat shock protein, mitochondrial OS	HSPE1
P01034	Cystatin-C OS	CST3			P13798	Acylamino-acid-releasing enzyme OS	APEH
P04406	Glyceraldehyde-3-phosphate dehydrogenase OS	GAPDH			P30048	Thioredoxin-dependent peroxide reductase, mitochondrial OS	PRDX3
Q13162	Peroxiredoxin-4 OS	PRDX4			Q13838	Spliceosome RNA helicase DDX39B OS	DDX39B
P07737	Profilin-1 OS	PFN1			P55786	Puromycin-sensitive aminopeptidase OS	NPEPPS
Q16881	Thioredoxin reductase 1, cytoplasmic OS	TXNRD1			Q06323	Proteasome activator complex subunit 1 OS	PSME1
Q16658	Fascin OS	FSCN1			Q06481	Amyloid beta precursor like protein 2 OS	APLP2
P50395	Rab GDP dissociation inhibitor beta OS	GDI2			P52209	6-phosphogluconate dehydrogenase, decarboxylating OS	PGD
P68104	Elongation factor 1-alpha 1 OS	EEF1A1			Q16531	DNA damage-binding protein 1 OS	DDB1
Q9UBP4	Dickkopf-related protein 3 OS	DKK3			O75368	SH3 domain-binding glutamic acid-rich-like protein OS	SH3BGRL
P10909	Clusterin OS	CLU			Q15365	Poly(rC)-binding protein 1 OS	PCBP1
P14543	Nidogen-1 OS	NID1			Q9H4A4	Aminopeptidase B OS	RNPEP
P27348	14-3-3 protein theta OS	YWHAQ			Q96HC4	PDZ and LIM domain protein 5 OS	PDLIM5
P36871	Phosphoglucomutase-1 OS	PGM1			O75347	Tubulin-specific chaperone A OS	TBCA
P31946	14-3-3 protein beta/alpha OS	YWHAB			Q9H299	SH3 domain-binding glutamic acid-rich-like protein 3 OS	SH3BGRL3
P14314	Glucosidase 2 subunit beta OS	PRKCSH			P11940	Polyadenylate-binding protein 1 OS	PABPC1
P20908	Collagen alpha-1(V) chain OS	COL5A1			O95302	Peptidyl-prolyl cis-trans isomerase FKBP9 OS	FKBP9
Q06830	Peroxiredoxin-1 OS	PRDX1			P50990	T-complex protein 1 subunit theta OS	CCT8
P16035	Metalloproteinase inhibitor 2 OS	TIMP2			P30040	Endoplasmic reticulum resident protein 29 OS	ERP29
Q08629	Testican-1 OS	SPOCK1			O15143	Actin-related protein 2/3 complex subunit 1B OS	ARPC1B
Q15582	Transforming growth factor-beta-induced protein ig-h3 OS	TGFBI			P41250	Glycine--tRNA ligase OS	GARS1
P23142	Fibulin-1 OS	FBLN1			P17174	Aspartate aminotransferase, cytoplasmic OS	GOT1
P0C0L4	Complement C4-A OS	C4A			P51858	Hepatoma-derived growth factor OS	HDGF
Q8NBS9	Thioredoxin domain-containing protein 5 OS	TXNDC5			P48444	Coatomer subunit delta OS	ARCN1
P30086	Phosphatidylethanolamine-binding protein 1 OS	PEBP1			P62241	40S ribosomal protein S8 OS	RPS8
O15230	Laminin subunit alpha-5 OS	LAMA5			Q92598	Heat shock protein 105 kDa OS	HSPH1
O95967	EGF-containing fibulin-like extracellular matrix protein 2 OS	EFEMP2			P55145	Mesencephalic astrocyte-derived neurotrophic factor OS	MANF
P52565	Rho GDP-dissociation inhibitor 1 OS	ARHGDIA			P49368	T-complex protein 1 subunit gamma OS	CCT3
P13489	Ribonuclease inhibitor OS	RNH1			P62136	Serine/threonine-protein phosphatase PP1-alpha catalytic subunit OS	PPP1CA
P06753-2	Isoform 2 of Tropomyosin alpha-3 chain OS	TPM3			P10124	Serglycin OS	SRGN
P09211	Glutathione S-transferase P OS	GSTP1			P30153	Serine/threonine-protein phosphatase 2A 65 kDa regulatory subunit A alpha isoform OS	PPP2R1A
P22626	Heterogeneous nuclear ribonucleoproteins A2/B1 OS	HNRNPA2B1			P62714	Serine/threonine-protein phosphatase 2A catalytic subunit beta isoform OS	PPP2CB
P00441	Superoxide dismutase [Cu-Zn] OS	SOD1			O94760	N(G),N(G)-dimethylarginine dimethylaminohydrolase 1 OS	DDAH1
P61158	Actin-related protein 3 OS	ACTR3			P17655	Calpain-2 catalytic subunit OS	CAPN2
P07093	Glia-derived nexin OS	SERPINE2			P28066	Proteasome subunit alpha type-5 OS	PSMA5
Q15084	Protein disulfide-isomerase A6 OS	PDIA6			Q12765	Secernin-1 OS	SCRN1
Q9BRK5	45 kDa calcium-binding protein OS	SDF4			P99999	Cytochrome c OS	CYCS
Q9UI42	Carboxypeptidase A4 OS	CPA4			P47755	F-actin-capping protein subunit alpha-2 OS	CAPZA2
Q10471	Polypeptide N-acetylgalactosaminyltransferase 2 OS	GALNT2			Q14204	Cytoplasmic dynein 1 heavy chain 1 OS	DYNC1H1
P25391	Laminin subunit alpha-1 OS	LAMA1			P28799	Progranulin OS	GRN
P24592	Insulin-like growth factor-binding protein 6 OS	IGFBP6			Q9BRA2	Thioredoxin domain-containing protein 17 OS	TXNDC17
P19823	Inter-alpha-trypsin inhibitor heavy chain H2 OS	ITIH2			Q07021	Complement component 1 Q subcomponent-binding protein, mitochondrial OS	C1QBP
P02765	Alpha-2-HS-glycoprotein OS	AHSG			P33908	Mannosyl-oligosaccharide 1,2-alpha-mannosidase IA OS	MAN1A1
P28300	Protein-lysine 6-oxidase OS	LOX			Q8WUM4	Programmed cell death 6-interacting protein OS	PDCD6IP
P24593	Insulin-like growth factor-binding protein 5 OS	IGFBP5			Q14764	Major vault protein OS	MVP
P69905	Hemoglobin subunit alpha OS	HBA1			Q15019	Septin-2 OS	SEPTIN2
P61916	NPC intracellular cholesterol transporter 2 OS	NPC2			P38159	RNA-binding motif protein, X chromosome OS	RBMX
P00747	Plasminogen OS	PLG			P58546	Myotrophin OS	MTPN
P55290	Cadherin-13 OS	CDH13			P61970	Nuclear transport factor 2 OS	NUTF2
P07339	Cathepsin D OS	CTSD			Q96TA1	Protein Niban 2 OS	NIBAN2
Q92743	Serine protease HTRA1 OS	HTRA1			O00154	Cytosolic acyl coenzyme A thioester hydrolase OS	ACOT7
O75326	Semaphorin-7A OS	SEMA7A			Q00688	Peptidyl-prolyl cis-trans isomerase FKBP3 OS	FKBP3
P02774	Vitamin D-binding protein OS	GC			P11216	Glycogen phosphorylase, brain form OS	PYGB
P04439	HLA class I histocompatibility antigen, A alpha chain OS	HLA-A			P25786	Proteasome subunit alpha type-1 OS	PSMA1
P26022	Pentraxin-related protein PTX3 OS	PTX3			Q9UQ80	Proliferation-associated protein 2G4 OS	PA2G4
P29279	CCN family member 2 OS	CCN2			Q16851	UTP--glucose-1-phosphate uridylyltransferase OS	UGP2
P01008	Antithrombin-III OS	SERPINC1			P62633	CCHC-type zinc finger nucleic acid binding protein OS	CNBP
Q14019	Coactosin-like protein OS	COTL1			P00491	Purine nucleoside phosphorylase OS	PNP
P08294	Extracellular superoxide dismutase [Cu-Zn] OS	SOD3			Q9Y617	Phosphoserine aminotransferase OS	PSAT1
P07225	Vitamin K-dependent protein S OS	PROS1			P11717	Cation-independent mannose-6-phosphate receptor OS	IGF2R
Q14118	Dystroglycan 1 OS	DAG1			P84090	Enhancer of rudimentary homolog OS	ERH
P22692	Insulin-like growth factor-binding protein 4 OS	IGFBP4			Q01813	ATP-dependent 6-phosphofructokinase, platelet type OS	PFKP
P0DP25	Calmodulin-3 OS	CALM3			P01344	Insulin-like growth factor II OS	IGF2
P62906	60S ribosomal protein L10a OS	RPL10A			Q15631	Translin OS	TSN
P19022	Cadherin-2 OS	CDH2			P09496	Clathrin light chain A OS	CLTA
P00751	Complement factor B OS	CFB			P16152	Carbonyl reductase [NADPH] 1 OS	CBR1
P78539	Sushi repeat-containing protein SRPX OS	SRPX			P07910	Heterogeneous nuclear ribonucleoproteins C1/C2 OS	HNRNPC
Q8NBJ4	Golgi membrane protein 1 OS	GOLM1			Q13442	28 kDa heat- and acid-stable phosphoprotein OS	PDAP1
P32119	Peroxiredoxin-2 OS	PRDX2			Q9NWV4	CXXC motif containing zinc binding protein OS	CZIB
P07858	Cathepsin B OS	CTSB			P25398	40S ribosomal protein S12 OS	RPS12
P05556	Integrin beta-1 OS	ITGB1			P21399	Cytoplasmic aconitate hydratase OS	ACO1
P35052	Glypican-1 OS	GPC1			Q12906	Interleukin enhancer-binding factor 3 OS	ILF3
P80303	Nucleobindin-2 OS	NUCB2			Q02790	Peptidyl-prolyl cis-trans isomerase FKBP4 OS	FKBP4
P08697	Alpha-2-antiplasmin OS	SERPINF2			P55209	Nucleosome assembly protein 1-like 1 OS	NAP1L1
Q96AY3	Peptidyl-prolyl cis-trans isomerase FKBP10 OS	FKBP10			P31153	S-adenosylmethionine synthase isoform type-2 OS	MAT2A
Q06033	Inter-alpha-trypsin inhibitor heavy chain H3 OS	ITIH3			Q9UKY7	Protein CDV3 homolog OS	CDV3
P55287	Cadherin-11 OS	CDH11			P61160	Actin-related protein 2 OS	ACTR2
P40925	Malate dehydrogenase, cytoplasmic OS	MDH1			Q7KZF4	Staphylococcal nuclease domain-containing protein 1 OS	SND1
P29966	Myristoylated alanine-rich C-kinase substrate OS	MARCKS			O15144	Actin-related protein 2/3 complex subunit 2 OS	ARPC2
P00734	Prothrombin OS	F2			P01009	Alpha-1-antitrypsin OS	SERPINA1
O14786	Neuropilin-1 OS	NRP1			Q99436	Proteasome subunit beta type-7 OS	PSMB7
Q6YHK3	CD109 antigen OS	CD109			Q07960	Rho GTPase-activating protein 1 OS	ARHGAP1
Q14393	Growth arrest-specific protein 6 OS	GAS6			P07108	Acyl-CoA-binding protein OS	DBI
O00462	Beta-mannosidase OS	MANBA			Q15181	Inorganic pyrophosphatase OS	PPA1
O00339	Matrilin-2 OS	MATN2			P35613-2	Isoform 2 of Basigin OS	BSG
P01889	HLA class I histocompatibility antigen, B alpha chain OS	HLA-B			P00492	Hypoxanthine-guanine phosphoribosyltransferase OS	HPRT1
P00505	Aspartate aminotransferase, mitochondrial OS	GOT2			P46777	60S ribosomal protein L5 OS	RPL5
P54802	Alpha-N-acetylglucosaminidase OS	NAGLU			P12956	X-ray repair cross-complementing protein 6 OS	XRCC6
P80723	Brain acid soluble protein 1 OS	BASP1			Q32P28	Prolyl 3-hydroxylase 1 OS	P3H1
O00622	CCN family member 1 OS	CCN1			P13473	Lysosome-associated membrane glycoprotein 2 OS	LAMP2
P05154	Plasma serine protease inhibitor OS	SERPINA5			Q9UK76	Jupiter microtubule associated homolog 1 OS	JPT1
P04083	Annexin A1 OS	ANXA1			P17987	T-complex protein 1 subunit alpha OS	TCP1
P68871	Hemoglobin subunit beta OS	HBB			P40227	T-complex protein 1 subunit zeta OS	CCT6A
Q76M96	Coiled-coil domain-containing protein 80 OS	CCDC80			P14324	Farnesyl pyrophosphate synthase OS	FDPS
Q92626	Peroxidasin homolog OS	PXDN			O15145	Actin-related protein 2/3 complex subunit 3 OS	ARPC3
Q13443	Disintegrin and metalloproteinase domain-containing protein 9 OS	ADAM9			P13674	Prolyl 4-hydroxylase subunit alpha-1 OS	P4HA1
P06865	Beta-hexosaminidase subunit alpha OS	HEXA			P55060	Exportin-2 OS	CSE1L
P07686	Beta-hexosaminidase subunit beta OS	HEXB			O15511	Actin-related protein 2/3 complex subunit 5 OS	ARPC5
P30530	Tyrosine-protein kinase receptor UFO OS	AXL			Q9UBI6	Guanine nucleotide-binding protein G(I)/G(S)/G(O) subunit gamma-12 OS	GNG12
P35443	Thrombospondin-4 OS	THBS4			Q9NZ08	Endoplasmic reticulum aminopeptidase 1 OS	ERAP1
P13497	Bone morphogenetic protein 1 OS	BMP1			P54727	UV excision repair protein RAD23 homolog B OS	RAD23B
P26006	Integrin alpha-3 OS	ITGA3			Q9Y266	Nuclear migration protein nudC OS	NUDC
P21246	Pleiotrophin OS	PTN			P60981	Destrin OS	DSTN
P02771	Alpha-fetoprotein OS	AFP			Q8WVQ1	Soluble calcium-activated nucleotidase 1 OS	CANT1
P13987	CD59 glycoprotein OS	CD59			P49588	Alanine--tRNA ligase, cytoplasmic OS	AARS1
O95084	Serine protease 23 OS	PRSS23			P19827	Inter-alpha-trypsin inhibitor heavy chain H1 OS	ITIH1
P49747	Cartilage oligomeric matrix protein OS	COMP			P20810	Calpastatin OS	CAST
P43251	Biotinidase OS	BTD			Q12905	Interleukin enhancer-binding factor 2 OS	ILF2
P05452	Tetranectin OS	CLEC3B			Q9NQC3	Reticulon-4 OS	RTN4
P15291	Beta-1,4-galactosyltransferase 1 OS	B4GALT1			P06703	Protein S100-A6 OS	S100A6
Q15121	Astrocytic phosphoprotein PEA-15 OS	PEA15			Q9NP84	Tumor necrosis factor receptor superfamily member 12A OS	TNFRSF12A
P17936	Insulin-like growth factor-binding protein 3 OS	IGFBP3			O14737	Programmed cell death protein 5 OS	PDCD5
Q86UD1	Out at first protein homolog OS	OAF			P53634	Dipeptidyl peptidase 1 OS	CTSC
P36955	Pigment epithelium-derived factor OS	SERPINF1			P14174	Macrophage migration inhibitory factor OS	MIF
P62328	Thymosin beta-4 OS	TMSB4X			O60568	Multifunctional procollagen lysine hydroxylase and glycosyltransferase LH3 OS	PLOD3
P13521	Secretogranin-2 OS	SCG2			P61247	40S ribosomal protein S3a OS	RPS3A
Q01459	Di-N-acetylchitobiase OS	CTBS			P59998	Actin-related protein 2/3 complex subunit 4 OS	ARPC4
Q92520	Protein FAM3C OS	FAM3C			Q6P179	Endoplasmic reticulum aminopeptidase 2 OS	ERAP2
P09603	Macrophage colony-stimulating factor 1 OS	CSF1			Q9Y3B8-3	Isoform 3 of Oligoribonuclease, mitochondrial OS	REXO2
P34096	Ribonuclease 4 OS	RNASE4			Q9NY33	Dipeptidyl peptidase 3 OS	DPP3
Q9BZM5	UL16-binding protein 2 OS	ULBP2			Q9NPH3	Interleukin-1 receptor accessory protein OS	IL1RAP
Q9UBG0	C-type mannose receptor 2 OS	MRC2			P12081	Histidine--tRNA ligase, cytoplasmic OS	HARS1
Q7Z7G0	Target of Nesh-SH3 OS	ABI3BP			P26927	Hepatocyte growth factor-like protein OS	MST1
Q9NS15	Latent-transforming growth factor beta-binding protein 3 OS	LTBP3			P62857	40S ribosomal protein S28 OS	RPS28
P05543	Thyroxine-binding globulin OS	SERPINA7			Q12907	Vesicular integral-membrane protein VIP36 OS	LMAN2
Q08431	Lactadherin OS	MFGE8			Q96KP4	Cytosolic non-specific dipeptidase OS	CNDP2
P02753	Retinol-binding protein 4 OS	RBP4			O95336	6-phosphogluconolactonase OS	PGLS
Q92820	Gamma-glutamyl hydrolase OS	GGH			P63220	40S ribosomal protein S21 OS	RPS21
P19367	Hexokinase-1 OS	HK1			Q16643	Drebrin OS	DBN1
O75882	Attractin OS	ATRN			P07954	Fumarate hydratase, mitochondrial OS	FH
Q14624	Inter-alpha-trypsin inhibitor heavy chain H4 OS	ITIH4			P61088	Ubiquitin-conjugating enzyme E2 N OS	UBE2N
P08758	Annexin A5 OS	ANXA5			Q92896	Golgi apparatus protein 1 OS	GLG1
O60687	Sushi repeat-containing protein SRPX2 OS	SRPX2			Q01105	Protein SET OS	SET
P04114	Apolipoprotein B-100 OS	APOB			O43765	Small glutamine-rich tetratricopeptide repeat-containing protein alpha OS	SGTA
P27658	Collagen alpha-1(VIII) chain OS	COL8A1			P48745	CCN family member 3 OS	CCN3
P51884	Lumican OS	LUM			P39687	Acidic leucine-rich nuclear phosphoprotein 32 family member A OS	ANP32A
P31949	Protein S100-A11 OS	S100A11			P53004	Biliverdin reductase A OS	BLVRA
P21926	CD9 antigen OS	CD9			P13591-1	Isoform 2 of Neural cell adhesion molecule 1 OS	NCAM1
Q08397	Lysyl oxidase homolog 1 OS	LOXL1			P06454	Prothymosin alpha OS	PTMA
Q9GZP0	Platelet-derived growth factor D OS	PDGFD			P78417	Glutathione S-transferase omega-1 OS	GSTO1
P01137	Transforming growth factor beta-1 proprotein OS	TGFB1			Q9HC38	Glyoxalase domain-containing protein 4 OS	GLOD4
P10809	60 kDa heat shock protein, mitochondrial OS	HSPD1			Q96FQ6	Protein S100-A16 OS	S100A16
P20933	N(4)-(beta-N-acetylglucosaminyl)-L-asparaginase OS	AGA			Q9Y678	Coatomer subunit gamma-1 OS	COPG1
Q6UX71	Plexin domain-containing protein 2 OS	PLXDC2			P49458	Signal recognition particle 9 kDa protein OS	SRP9
Q9BTY2	Plasma alpha-L-fucosidase OS	FUCA2			O60506	Heterogeneous nuclear ribonucleoprotein Q OS	SYNCRIP
Q8N474	Secreted frizzled-related protein 1 OS	SFRP1			P43121	Cell surface glycoprotein MUC18 OS	MCAM
Q6EMK4	Vasorin OS	VASN			P61026	Ras-related protein Rab-10 OS	RAB10
Q15904	V-type proton ATPase subunit S1 OS	ATP6AP1			Q96AE4	Far upstream element-binding protein 1 OS	FUBP1
Q86SR1	Polypeptide N-acetylgalactosaminyltransferase 10 OS	GALNT10			P23381	Tryptophan--tRNA ligase, cytoplasmic OS	WARS1
Q9BWS9	Chitinase domain-containing protein 1 OS	CHID1			P01031	Complement C5 OS	C5
P21810	Biglycan OS	BGN			Q9Y230	RuvB-like 2 OS	RUVBL2
P10643	Complement component C7 OS	C7			P12955	Xaa-Pro dipeptidase OS	PEPD
O43505	Beta-1,4-glucuronyltransferase 1 OS	B4GAT1			O00115	Deoxyribonuclease-2-alpha OS	DNASE2
P02649	Apolipoprotein E OS	APOE			O14818	Proteasome subunit alpha type-7 OS	PSMA7
P60033	CD81 antigen OS	CD81			Q99873	Protein arginine N-methyltransferase 1 OS	PRMT1
Q9UNN8	Endothelial protein C receptor OS	PROCR			P06576	ATP synthase subunit beta, mitochondrial OS	ATP5F1B
O14773	Tripeptidyl-peptidase 1 OS	TPP1			Q14257	Reticulocalbin-2 OS	RCN2
P43652	Afamin OS	AFM			P55884	Eukaryotic translation initiation factor 3 subunit B OS	EIF3B
Q93063	Exostosin-2 OS	EXT2			Q96G03	Phosphoglucomutase-2 OS	PGM2
P02749	Beta-2-glycoprotein 1 OS	APOH			Q9Y265	RuvB-like 1 OS	RUVBL1
Q9GZX9	Twisted gastrulation protein homolog 1 OS	TWSG1			P63208	S-phase kinase-associated protein 1 OS	SKP1
O14672	Disintegrin and metalloproteinase domain-containing protein 10 OS	ADAM10			P02790	Hemopexin OS	HPX
P19320	Vascular cell adhesion protein 1 OS	VCAM1			P11413	Glucose-6-phosphate 1-dehydrogenase OS	G6PD
O00584	Ribonuclease T2 OS	RNASET2			O15347	High mobility group protein B3 OS	HMGB3
P12259	Coagulation factor V OS	F5			Q86VP6	Cullin-associated NEDD8-dissociated protein 1 OS	CAND1
Q8IVN8	Somatomedin-B and thrombospondin type-1 domain-containing protein OS	SBSPON			P46821	Microtubule-associated protein 1B OS	MAP1B
P17900	Ganglioside GM2 activator OS	GM2A			Q15262	Receptor-type tyrosine-protein phosphatase kappa OS	PTPRK
P39060	Collagen alpha-1(XVIII) chain OS	COL18A1			P04066	Tissue alpha-L-fucosidase OS	FUCA1
P61812	Transforming growth factor beta-2 proprotein OS	TGFB2			Q9UM22	Mammalian ependymin-related protein 1 OS	EPDR1
P0DUB6	Alpha-amylase 1A OS	AMY1A			P61086	Ubiquitin-conjugating enzyme E2 K OS	UBE2K
P55083	Microfibril-associated glycoprotein 4 OS	MFAP4			Q8NBJ7	Inactive C-alpha-formylglycine-generating enzyme 2 OS	SUMF2
P55268	Laminin subunit beta-2 OS	LAMB2			P21589	5'-nucleotidase OS	NT5E
Q6FHJ7	Secreted frizzled-related protein 4 OS	SFRP4			P14854	Cytochrome c oxidase subunit 6B1 OS	COX6B1
O60462	Neuropilin-2 OS	NRP2			Q15436	Protein transport protein Sec23A OS	SEC23A
					O60888	Protein CutA OS	CUTA
					P10619	Lysosomal protective protein OS	CTSA
					Q16543	Hsp90 co-chaperone Cdc37 OS	CDC37
					P04080	Cystatin-B OS	CSTB
					P54578	Ubiquitin carboxyl-terminal hydrolase 14 OS	USP14
					Q15257	Serine/threonine-protein phosphatase 2A activator OS	PTPA
					P35998	26S proteasome regulatory subunit 7 OS	PSMC2
					P60900	Proteasome subunit alpha type-6 OS	PSMA6
					Q8NC51	Plasminogen activator inhibitor 1 RNA-binding protein OS	SERBP1
					Q9P2B2	Prostaglandin F2 receptor negative regulator OS	PTGFRN
					P53618	Coatomer subunit beta OS	COPB1
					P28482	Mitogen-activated protein kinase 1 OS	MAPK1
					P61163	Alpha-centractin OS	ACTR1A
					Q96HE7	ERO1-like protein alpha OS	ERO1A
					P49767	Vascular endothelial growth factor C OS	VEGFC
					Q96FW1	Ubiquitin thioesterase OTUB1 OS	OTUB1
					P02675	Fibrinogen beta chain OS	FGB
					P62280	40S ribosomal protein S11 OS	RPS11
					Q13185	Chromobox protein homolog 3 OS	CBX3
					P60983	Glia maturation factor beta OS	GMFB
					P35237	Serpin B6 OS	SERPINB6
					Q14247	Src substrate cortactin OS	CTTN
					P62269	40S ribosomal protein S18 OS	RPS18
					P07711	Procathepsin L OS	CTSL
					Q14126	Desmoglein-2 OS	DSG2
					P25789	Proteasome subunit alpha type-4 OS	PSMA4
					P31939	Bifunctional purine biosynthesis protein ATIC OS	ATIC
					O94907	Dickkopf-related protein 1 OS	DKK1
					P53621	Coatomer subunit alpha OS	COPA
					Q9BRF8	Serine/threonine-protein phosphatase CPPED1 OS	CPPED1
					O60443	Gasdermin-E OS	GSDME
					P52788	Spermine synthase OS	SMS
					P16930	Fumarylacetoacetase OS	FAH
					Q92973	Transportin-1 OS	TNPO1
					O95881	Thioredoxin domain-containing protein 12 OS	TXNDC12
					O43776	Asparagine--tRNA ligase, cytoplasmic OS	NARS1
					P13010	X-ray repair cross-complementing protein 5 OS	XRCC5
					P60763	Ras-related C3 botulinum toxin substrate 3 OS	RAC3
					P07384	Calpain-1 catalytic subunit OS	CAPN1
					Q14152	Eukaryotic translation initiation factor 3 subunit A OS	EIF3A
					Q9BV57	1,2-dihydroxy-3-keto-5-methylthiopentene dioxygenase OS	ADI1
					P81605	Dermcidin OS	DCD
					Q32MZ4	Leucine-rich repeat flightless-interacting protein 1 OS	LRRFIP1
					P62753	40S ribosomal protein S6 OS	RPS6
					Q15113	Procollagen C-endopeptidase enhancer 1 OS	PCOLCE
					P62826	GTP-binding nuclear protein Ran OS	RAN
					O14579	Coatomer subunit epsilon OS	COPE
					Q99674	Cell growth regulator with EF hand domain protein 1 OS	CGREF1
					P15374	Ubiquitin carboxyl-terminal hydrolase isozyme L3 OS	UCHL3
					O43405	Cochlin OS	COCH
					P67809	Y-box-binding protein 1 OS	YBX1
					P61758	Prefoldin subunit 3 OS	VBP1
					P48637	Glutathione synthetase OS	GSS
					Q08257	Quinone oxidoreductase OS	CRYZ
					P63279	SUMO-conjugating enzyme UBC9 OS	UBE2I
					O15067	Phosphoribosylformylglycinamidine synthase OS	PFAS
					P14550	Aldo-keto reductase family 1 member A1 OS	AKR1A1
					Q6UVK1	Chondroitin sulfate proteoglycan 4 OS	CSPG4
					P10599	Thioredoxin OS	TXN
					Q8WZ42	Titin OS	TTN
					Q16222	UDP-N-acetylhexosamine pyrophosphorylase OS	UAP1
					P15586	N-acetylglucosamine-6-sulfatase OS	GNS
					Q99729	Heterogeneous nuclear ribonucleoprotein A/B OS	HNRNPAB
					P10768	S-formylglutathione hydrolase OS	ESD
					Q8IZP2	Putative protein FAM10A4 OS	ST13P4
					O95433	Activator of 90 kDa heat shock protein ATPase homolog 1 OS	AHSA1
					Q15404	Ras suppressor protein 1 OS	RSU1
					O95373	Importin-7 OS	IPO7
					P46781	40S ribosomal protein S9 OS	RPS9
					P45974	Ubiquitin carboxyl-terminal hydrolase 5 OS	USP5
					Q96QK1	Vacuolar protein sorting-associated protein 35 OS	VPS35
					P36578	60S ribosomal protein L4 OS	RPL4
					Q7Z6Z7	E3 ubiquitin-protein ligase HUWE1 OS	HUWE1
					P49189	4-trimethylaminobutyraldehyde dehydrogenase OS	ALDH9A1
					P14866	Heterogeneous nuclear ribonucleoprotein L OS	HNRNPL

## Sheet: Ctrl_F+G
433 Ctrl / F+G	Description	Gene ID			188 Ctrl	Description	Gene ID			72 F+G	Description	Gene ID
P98160	Basement membrane-specific heparan sulfate proteoglycan core protein OS	HSPG2			P02751-1	Isoform 1 of Fibronectin OS	FN1			P02751	Fibronectin OS	FN1
P21333	Filamin-A OS	FLNA			O00468-6	Isoform 6 of Agrin OS	AGRN			O00468-3	Isoform 3 of Agrin OS	AGRN
P02452	Collagen alpha-1(I) chain OS	COL1A1			P62736	Actin, aortic smooth muscle OS	ACTA2			P63267	Actin, gamma-enteric smooth muscle OS	ACTG2
P35555	Fibrillin-1 OS	FBN1			Q9BQE3	Tubulin alpha-1C chain OS	TUBA1C			P14618-2	Isoform M1 of Pyruvate kinase PKM OS	PKM
P07996	Thrombospondin-1 OS	THBS1			P68366	Tubulin alpha-4A chain OS	TUBA4A			P68371	Tubulin beta-4B chain OS	TUBB4B
O75369	Filamin-B OS	FLNB			Q13509	Tubulin beta-3 chain OS	TUBB3			P0DN86	Choriogonadotropin subunit beta 3 OS	CGB3
P08123	Collagen alpha-2(I) chain OS	COL1A2			O43852-4	Isoform 4 of Calumenin OS	CALU			P02760	Protein AMBP OS	AMBP
O43707	Alpha-actinin-4 OS	ACTN4			P09493-3	Isoform 3 of Tropomyosin alpha-1 chain OS	TPM1			P02763	Alpha-1-acid glycoprotein 1 OS	ORM1
P12814	Alpha-actinin-1 OS	ACTN1			P67936-2	Isoform 2 of Tropomyosin alpha-4 chain OS	TPM4			P41222	Prostaglandin-H2 D-isomerase OS	PTGDS
Q99715	Collagen alpha-1(XII) chain OS	COL12A1			P04259	Keratin, type II cytoskeletal 6B OS	KRT6B			P09493	Tropomyosin alpha-1 chain OS	TPM1
Q14315	Filamin-C OS	FLNC			Q14195-2	Isoform LCRMP-4 of Dihydropyrimidinase-related protein 3 OS	DPYSL3			P07951-2	Isoform 2 of Tropomyosin beta chain OS	TPM2
P24821	Tenascin OS	TNC			O00462	Beta-mannosidase OS	MANBA			P01225	Follitropin subunit beta OS	FSHB
P11047	Laminin subunit gamma-1 OS	LAMC1			O00339	Matrilin-2 OS	MATN2			Q8NI22	Multiple coagulation factor deficiency protein 2 OS	MCFD2
P08670	Vimentin OS	VIM			P01889	HLA class I histocompatibility antigen, B alpha chain OS	HLA-B			P07998	Ribonuclease pancreatic OS	RNASE1
P07942	Laminin subunit beta-1 OS	LAMB1			P05388	60S acidic ribosomal protein P0 OS	RPLP0			P19652	Alpha-1-acid glycoprotein 2 OS	ORM2
P35442	Thrombospondin-2 OS	THBS2			P09429	High mobility group protein B1 OS	HMGB1			O00560	Syntenin-1 OS	SDCBP
Q9Y490	Talin-1 OS	TLN1			P09960	Leukotriene A-4 hydrolase OS	LTA4H			P02647	Apolipoprotein A-I OS	APOA1
P08603	Complement factor H OS	CFH			P62942	Peptidyl-prolyl cis-trans isomerase FKBP1A OS	FKBP1A			P04632	Calpain small subunit 1 OS	CAPNS1
P02768	Albumin OS	ALB			P16070	CD44 antigen OS	CD44			P02788	Lactotransferrin OS	LTF
P11142	Heat shock cognate 71 kDa protein OS	HSPA8			P26006	Integrin alpha-3 OS	ITGA3			Q9UL46	Proteasome activator complex subunit 2 OS	PSME2
P12109	Collagen alpha-1(VI) chain OS	COL6A1			P23396	40S ribosomal protein S3 OS	RPS3			P01130	Low-density lipoprotein receptor OS	LDLR
Q15149	Plectin OS	PLEC			P21246	Pleiotrophin OS	PTN			Q99729-2	Isoform 2 of Heterogeneous nuclear ribonucleoprotein A/B OS	HNRNPAB
P09486	SPARC OS	SPARC			P52823	Stanniocalcin-1 OS	STC1			Q14195	Dihydropyrimidinase-related protein 3 OS	DPYSL3
P14618	Pyruvate kinase PKM OS	PKM			Q969H8	Myeloid-derived growth factor OS	MYDGF			O75594	Peptidoglycan recognition protein 1 OS	PGLYRP1
Q09666	Neuroblast differentiation-associated protein AHNAK OS	AHNAK			P13798	Acylamino-acid-releasing enzyme OS	APEH			P69891	Hemoglobin subunit gamma-1 OS	HBG1
P06733	Alpha-enolase OS	ENO1			Q06481	Amyloid beta precursor like protein 2 OS	APLP2			Q9H361	Polyadenylate-binding protein 3 OS	PABPC3
P18206	Vinculin OS	VCL			Q16531	DNA damage-binding protein 1 OS	DDB1			Q16778	Histone H2B type 2-E OS	H2BC21
P08253	72 kDa type IV collagenase OS	MMP2			Q96HC4	PDZ and LIM domain protein 5 OS	PDLIM5			P05155	Plasma protease C1 inhibitor OS	SERPING1
Q12805	EGF-containing fibulin-like extracellular matrix protein 1 OS	EFEMP1			Q01459	Di-N-acetylchitobiase OS	CTBS			O76061	Stanniocalcin-2 OS	STC2
P11021	Endoplasmic reticulum chaperone BiP OS	HSPA5			P11940	Polyadenylate-binding protein 1 OS	PABPC1			P01215	Glycoprotein hormones alpha chain OS	CGA
O00391	Sulfhydryl oxidase 1 OS	QSOX1			P34096	Ribonuclease 4 OS	RNASE4			P04179	Superoxide dismutase [Mn], mitochondrial OS	SOD2
P04264	Keratin, type II cytoskeletal 1 OS	KRT1			P50990	T-complex protein 1 subunit theta OS	CCT8			Q9Y3B8	Oligoribonuclease, mitochondrial OS	REXO2
Q16270	Insulin-like growth factor-binding protein 7 OS	IGFBP7			O15143	Actin-related protein 2/3 complex subunit 1B OS	ARPC1B			P35637	RNA-binding protein FUS OS	FUS
Q16363	Laminin subunit alpha-4 OS	LAMA4			P41250	Glycine--tRNA ligase OS	GARS1			P30046	D-dopachrome decarboxylase OS	DDT
Q08380	Galectin-3-binding protein OS	LGALS3BP			P48444	Coatomer subunit delta OS	ARCN1			P19021	Peptidyl-glycine alpha-amidating monooxygenase OS	PAM
P07437	Tubulin beta chain OS	TUBB			P62241	40S ribosomal protein S8 OS	RPS8			Q9Y2B0	Protein canopy homolog 2 OS	CNPY2
P08572	Collagen alpha-2(IV) chain OS	COL4A2			P28066	Proteasome subunit alpha type-5 OS	PSMA5			P98179	RNA-binding protein 3 OS	RBM3
P13611	Versican core protein OS	VCAN			Q14204	Cytoplasmic dynein 1 heavy chain 1 OS	DYNC1H1			O95633	Follistatin-related protein 3 OS	FSTL3
P04075	Fructose-bisphosphate aldolase A OS	ALDOA			P28799	Progranulin OS	GRN			Q9UKK9	ADP-sugar pyrophosphatase OS	NUDT5
P30101	Protein disulfide-isomerase A3 OS	PDIA3			Q07021	Complement component 1 Q subcomponent-binding protein, mitochondrial OS	C1QBP			Q14847	LIM and SH3 domain protein 1 OS	LASP1
P13639	Elongation factor 2 OS	EEF2			Q14764	Major vault protein OS	MVP			Q04756	Hepatocyte growth factor activator OS	HGFAC
P26038	Moesin OS	MSN			Q15019	Septin-2 OS	SEPTIN2			P00390	Glutathione reductase, mitochondrial OS	GSR
P00736	Complement C1r subcomponent OS	C1R			P38159	RNA-binding motif protein, X chromosome OS	RBMX			Q15063	Periostin OS	POSTN
P02461	Collagen alpha-1(III) chain OS	COL3A1			P58546	Myotrophin OS	MTPN			P48643	T-complex protein 1 subunit epsilon OS	CCT5
P15311	Ezrin OS	EZR			O00154	Cytosolic acyl coenzyme A thioester hydrolase OS	ACOT7			P06737	Glycogen phosphorylase, liver form OS	PYGL
P07237	Protein disulfide-isomerase OS	P4HB			P11216	Glycogen phosphorylase, brain form OS	PYGB			Q16576	Histone-binding protein RBBP7 OS	RBBP7
P55072	Transitional endoplasmic reticulum ATPase OS	VCP			P25786	Proteasome subunit alpha type-1 OS	PSMA1			P11464	Pregnancy-specific beta-1-glycoprotein 1 OS	PSG1
P08238	Heat shock protein HSP 90-beta OS	HSP90AB1			Q9UQ80	Proliferation-associated protein 2G4 OS	PA2G4			P78371	T-complex protein 1 subunit beta OS	CCT2
O75083	WD repeat-containing protein 1 OS	WDR1			Q16851	UTP--glucose-1-phosphate uridylyltransferase OS	UGP2			O75874	Isocitrate dehydrogenase [NADP] cytoplasmic OS	IDH1
P13645	Keratin, type I cytoskeletal 10 OS	KRT10			P62633	CCHC-type zinc finger nucleic acid binding protein OS	CNBP			P50991	T-complex protein 1 subunit delta OS	CCT4
P07900	Heat shock protein HSP 90-alpha OS	HSP90AA1			Q01813	ATP-dependent 6-phosphofructokinase, platelet type OS	PFKP			Q15691	Microtubule-associated protein RP/EB family member 1 OS	MAPRE1
P35527	Keratin, type I cytoskeletal 9 OS	KRT9			P27658	Collagen alpha-1(VIII) chain OS	COL8A1			P27695	DNA-(apurinic or apyrimidinic site) endonuclease OS	APEX1
Q12841	Follistatin-related protein 1 OS	FSTL1			P16152	Carbonyl reductase [NADPH] 1 OS	CBR1			P30044	Peroxiredoxin-5, mitochondrial OS	PRDX5
P98095	Fibulin-2 OS	FBLN2			P07910	Heterogeneous nuclear ribonucleoproteins C1/C2 OS	HNRNPC			P26885	Peptidyl-prolyl cis-trans isomerase FKBP2 OS	FKBP2
P18065	Insulin-like growth factor-binding protein 2 OS	IGFBP2			Q13442	28 kDa heat- and acid-stable phosphoprotein OS	PDAP1			Q99832	T-complex protein 1 subunit eta OS	CCT7
P05121	Plasminogen activator inhibitor 1 OS	SERPINE1			Q9NWV4	CXXC motif containing zinc binding protein OS	CZIB			P52566	Rho GDP-dissociation inhibitor 2 OS	ARHGDIB
O43852	Calumenin OS	CALU			P25398	40S ribosomal protein S12 OS	RPS12			O95394	Phosphoacetylglucosamine mutase OS	PGM3
P00338	L-lactate dehydrogenase A chain OS	LDHA			Q02790	Peptidyl-prolyl cis-trans isomerase FKBP4 OS	FKBP4			P54687	Branched-chain-amino-acid aminotransferase, cytosolic OS	BCAT1
P60174	Triosephosphate isomerase OS	TPI1			P31153	S-adenosylmethionine synthase isoform type-2 OS	MAT2A			P05090	Apolipoprotein D OS	APOD
P01024	Complement C3 OS	C3			Q9UKY7	Protein CDV3 homolog OS	CDV3			P41439	Folate receptor gamma OS	FOLR3
P14625	Endoplasmin OS	HSP90B1			Q7KZF4	Staphylococcal nuclease domain-containing protein 1 OS	SND1			Q96D15	Reticulocalbin-3 OS	RCN3
P06396	Gelsolin OS	GSN			P01009	Alpha-1-antitrypsin OS	SERPINA1			P54725	UV excision repair protein RAD23 homolog A OS	RAD23A
P00558	Phosphoglycerate kinase 1 OS	PGK1			Q99436	Proteasome subunit beta type-7 OS	PSMB7			Q13308	Inactive tyrosine-protein kinase 7 OS	PTK7
Q02809	Procollagen-lysine,2-oxoglutarate 5-dioxygenase 1 OS	PLOD1			Q07960	Rho GTPase-activating protein 1 OS	ARHGAP1			Q13200	26S proteasome non-ATPase regulatory subunit 2 OS	PSMD2
Q9Y4K0	Lysyl oxidase homolog 2 OS	LOXL2			P46777	60S ribosomal protein L5 OS	RPL5			Q9BZZ5	Apoptosis inhibitor 5 OS	API5
P07355	Annexin A2 OS	ANXA2			Q32P28	Prolyl 3-hydroxylase 1 OS	P3H1			Q16777	Histone H2A type 2-C OS	H2AC20
Q02818	Nucleobindin-1 OS	NUCB1			Q9UK76	Jupiter microtubule associated homolog 1 OS	JPT1			Q9H5V8	CUB domain-containing protein 1 OS	CDCP1
P13797	Plastin-3 OS	PLS3			P14324	Farnesyl pyrophosphate synthase OS	FDPS			Q9NRX4	14 kDa phosphohistidine phosphatase OS	PHPT1
P07602	Prosaposin OS	PSAP			O15145	Actin-related protein 2/3 complex subunit 3 OS	ARPC3			P06132	Uroporphyrinogen decarboxylase OS	UROD
P61769	Beta-2-microglobulin OS	B2M			P13674	Prolyl 4-hydroxylase subunit alpha-1 OS	P4HA1			P41250-2	Isoform 2 of Glycine--tRNA ligase OS	GARS1
P27797	Calreticulin OS	CALR			P55060	Exportin-2 OS	CSE1L			Q8WXH0	Nesprin-2 OS	SYNE2
P46940	Ras GTPase-activating-like protein IQGAP1 OS	IQGAP1			O15511	Actin-related protein 2/3 complex subunit 5 OS	ARPC5			Q9P1F3	Costars family protein ABRACL OS	ABRACL
P37802	Transgelin-2 OS	TAGLN2			Q9UBI6	Guanine nucleotide-binding protein G(I)/G(S)/G(O) subunit gamma-12 OS	GNG12
P16870	Carboxypeptidase E OS	CPE			Q86SR1	Polypeptide N-acetylgalactosaminyltransferase 10 OS	GALNT10
P12110	Collagen alpha-2(VI) chain OS	COL6A2			P60981	Destrin OS	DSTN
P05997	Collagen alpha-2(V) chain OS	COL5A2			Q8WVQ1	Soluble calcium-activated nucleotidase 1 OS	CANT1
P01023	Alpha-2-macroglobulin OS	A2M			P49588	Alanine--tRNA ligase, cytoplasmic OS	AARS1
P35908	Keratin, type II cytoskeletal 2 epidermal OS	KRT2			Q9NP84	Tumor necrosis factor receptor superfamily member 12A OS	TNFRSF12A
P62258	14-3-3 protein epsilon OS	YWHAE			O14737	Programmed cell death protein 5 OS	PDCD5
P02545	Prelamin-A/C OS	LMNA			P21810	Biglycan OS	BGN
P63104	14-3-3 protein zeta/delta OS	YWHAZ			O60568	Multifunctional procollagen lysine hydroxylase and glycosyltransferase LH3 OS	PLOD3
P05067	Amyloid-beta precursor protein OS	APP			P61247	40S ribosomal protein S3a OS	RPS3A
P13667	Protein disulfide-isomerase A4 OS	PDIA4			P59998	Actin-related protein 2/3 complex subunit 4 OS	ARPC4
P08729	Keratin, type II cytoskeletal 7 OS	KRT7			Q6P179	Endoplasmic reticulum aminopeptidase 2 OS	ERAP2
P01033	Metalloproteinase inhibitor 1 OS	TIMP1			Q9Y3B8-3	Isoform 3 of Oligoribonuclease, mitochondrial OS	REXO2
P09936	Ubiquitin carboxyl-terminal hydrolase isozyme L1 OS	UCHL1			Q9NY33	Dipeptidyl peptidase 3 OS	DPP3
P02462	Collagen alpha-1(IV) chain OS	COL4A1			Q9NPH3	Interleukin-1 receptor accessory protein OS	IL1RAP
P67936	Tropomyosin alpha-4 chain OS	TPM4			P26927	Hepatocyte growth factor-like protein OS	MST1
Q14697	Neutral alpha-glucosidase AB OS	GANAB			P62857	40S ribosomal protein S28 OS	RPS28
P0DMV9	Heat shock 70 kDa protein 1B OS	HSPA1B			Q12907	Vesicular integral-membrane protein VIP36 OS	LMAN2
P06744	Glucose-6-phosphate isomerase OS	GPI			P63220	40S ribosomal protein S21 OS	RPS21
P62937	Peptidyl-prolyl cis-trans isomerase A OS	PPIA			Q16643	Drebrin OS	DBN1
Q01995	Transgelin OS	TAGLN			P07954	Fumarate hydratase, mitochondrial OS	FH
P18669	Phosphoglycerate mutase 1 OS	PGAM1			Q92896	Golgi apparatus protein 1 OS	GLG1
P23528	Cofilin-1 OS	CFL1			Q01105	Protein SET OS	SET
P23284	Peptidyl-prolyl cis-trans isomerase B OS	PPIB			O43765	Small glutamine-rich tetratricopeptide repeat-containing protein alpha OS	SGTA
O94985	Calsyntenin-1 OS	CLSTN1			P48745	CCN family member 3 OS	CCN3
P07195	L-lactate dehydrogenase B chain OS	LDHB			P39687	Acidic leucine-rich nuclear phosphoprotein 32 family member A OS	ANP32A
P09871	Complement C1s subcomponent OS	C1S			P53004	Biliverdin reductase A OS	BLVRA
Q9BUF5	Tubulin beta-6 chain OS	TUBB6			P60033	CD81 antigen OS	CD81
P09382	Galectin-1 OS	LGALS1			P13591-1	Isoform 2 of Neural cell adhesion molecule 1 OS	NCAM1
O00410	Importin-5 OS	IPO5			P78417	Glutathione S-transferase omega-1 OS	GSTO1
Q16610	Extracellular matrix protein 1 OS	ECM1			Q9HC38	Glyoxalase domain-containing protein 4 OS	GLOD4
P29401	Transketolase OS	TKT			Q9Y678	Coatomer subunit gamma-1 OS	COPG1
Q96RW7	Hemicentin-1 OS	HMCN1			P49458	Signal recognition particle 9 kDa protein OS	SRP9
O43854	EGF-like repeat and discoidin I-like domain-containing protein 3 OS	EDIL3			Q9UNN8	Endothelial protein C receptor OS	PROCR
P05156	Complement factor I OS	CFI			P43121	Cell surface glycoprotein MUC18 OS	MCAM
P60842	Eukaryotic initiation factor 4A-I OS	EIF4A1			P61026	Ras-related protein Rab-10 OS	RAB10
Q13740	CD166 antigen OS	ALCAM			Q96AE4	Far upstream element-binding protein 1 OS	FUBP1
P35241	Radixin OS	RDX			P23381	Tryptophan--tRNA ligase, cytoplasmic OS	WARS1
P01034	Cystatin-C OS	CST3			Q93063	Exostosin-2 OS	EXT2
P04406	Glyceraldehyde-3-phosphate dehydrogenase OS	GAPDH			Q9Y230	RuvB-like 2 OS	RUVBL2
Q13162	Peroxiredoxin-4 OS	PRDX4			O00115	Deoxyribonuclease-2-alpha OS	DNASE2
P35579	Myosin-9 OS	MYH9			O14818	Proteasome subunit alpha type-7 OS	PSMA7
P07737	Profilin-1 OS	PFN1			Q99873	Protein arginine N-methyltransferase 1 OS	PRMT1
Q16881	Thioredoxin reductase 1, cytoplasmic OS	TXNRD1			Q14257	Reticulocalbin-2 OS	RCN2
Q00610	Clathrin heavy chain 1 OS	CLTC			P55884	Eukaryotic translation initiation factor 3 subunit B OS	EIF3B
Q16658	Fascin OS	FSCN1			Q96G03	Phosphoglucomutase-2 OS	PGM2
P05783	Keratin, type I cytoskeletal 18 OS	KRT18			Q9Y265	RuvB-like 1 OS	RUVBL1
P50395	Rab GDP dissociation inhibitor beta OS	GDI2			P63208	S-phase kinase-associated protein 1 OS	SKP1
P68104	Elongation factor 1-alpha 1 OS	EEF1A1			P11413	Glucose-6-phosphate 1-dehydrogenase OS	G6PD
P09651	Heterogeneous nuclear ribonucleoprotein A1 OS	HNRNPA1			O15347	High mobility group protein B3 OS	HMGB3
Q9UBP4	Dickkopf-related protein 3 OS	DKK3			Q15262	Receptor-type tyrosine-protein phosphatase kappa OS	PTPRK
P10909	Clusterin OS	CLU			O14672	Disintegrin and metalloproteinase domain-containing protein 10 OS	ADAM10
P14543	Nidogen-1 OS	NID1			Q9UM22	Mammalian ependymin-related protein 1 OS	EPDR1
P27348	14-3-3 protein theta OS	YWHAQ			P61086	Ubiquitin-conjugating enzyme E2 K OS	UBE2K
P36871	Phosphoglucomutase-1 OS	PGM1			P19320	Vascular cell adhesion protein 1 OS	VCAM1
Q15293	Reticulocalbin-1 OS	RCN1			P21589	5'-nucleotidase OS	NT5E
P31946	14-3-3 protein beta/alpha OS	YWHAB			Q16543	Hsp90 co-chaperone Cdc37 OS	CDC37
P14314	Glucosidase 2 subunit beta OS	PRKCSH			P04080	Cystatin-B OS	CSTB
P20908	Collagen alpha-1(V) chain OS	COL5A1			Q15257	Serine/threonine-protein phosphatase 2A activator OS	PTPA
Q13813	Spectrin alpha chain, non-erythrocytic 1 OS	SPTAN1			P35998	26S proteasome regulatory subunit 7 OS	PSMC2
P22392-2	Isoform 3 of Nucleoside diphosphate kinase B OS	NME2			P60900	Proteasome subunit alpha type-6 OS	PSMA6
Q06830	Peroxiredoxin-1 OS	PRDX1			Q8NC51	Plasminogen activator inhibitor 1 RNA-binding protein OS	SERBP1
P16035	Metalloproteinase inhibitor 2 OS	TIMP2			Q9P2B2	Prostaglandin F2 receptor negative regulator OS	PTGFRN
Q08629	Testican-1 OS	SPOCK1			P53618	Coatomer subunit beta OS	COPB1
Q15582	Transforming growth factor-beta-induced protein ig-h3 OS	TGFBI			Q8IVN8	Somatomedin-B and thrombospondin type-1 domain-containing protein OS	SBSPON
P40926	Malate dehydrogenase, mitochondrial OS	MDH2			P61163	Alpha-centractin OS	ACTR1A
P23142	Fibulin-1 OS	FBLN1			P17900	Ganglioside GM2 activator OS	GM2A
P0C0L4	Complement C4-A OS	C4A			Q96HE7	ERO1-like protein alpha OS	ERO1A
Q8NBS9	Thioredoxin domain-containing protein 5 OS	TXNDC5			P39060	Collagen alpha-1(XVIII) chain OS	COL18A1
P30086	Phosphatidylethanolamine-binding protein 1 OS	PEBP1			P49767	Vascular endothelial growth factor C OS	VEGFC
O15230	Laminin subunit alpha-5 OS	LAMA5			P02675	Fibrinogen beta chain OS	FGB
O95967	EGF-containing fibulin-like extracellular matrix protein 2 OS	EFEMP2			P61812	Transforming growth factor beta-2 proprotein OS	TGFB2
P52565	Rho GDP-dissociation inhibitor 1 OS	ARHGDIA			P62280	40S ribosomal protein S11 OS	RPS11
P49327	Fatty acid synthase OS	FASN			Q13185	Chromobox protein homolog 3 OS	CBX3
P13489	Ribonuclease inhibitor OS	RNH1			P35237	Serpin B6 OS	SERPINB6
P06753-2	Isoform 2 of Tropomyosin alpha-3 chain OS	TPM3			P62269	40S ribosomal protein S18 OS	RPS18
P09211	Glutathione S-transferase P OS	GSTP1			P07711	Procathepsin L OS	CTSL
P22626	Heterogeneous nuclear ribonucleoproteins A2/B1 OS	HNRNPA2B1			P31939	Bifunctional purine biosynthesis protein ATIC OS	ATIC
O00299	Chloride intracellular channel protein 1 OS	CLIC1			O94907	Dickkopf-related protein 1 OS	DKK1
P00441	Superoxide dismutase [Cu-Zn] OS	SOD1			P52788	Spermine synthase OS	SMS
O60664	Perilipin-3 OS	PLIN3			P16930	Fumarylacetoacetase OS	FAH
P61158	Actin-related protein 3 OS	ACTR3			Q92973	Transportin-1 OS	TNPO1
Q9Y696	Chloride intracellular channel protein 4 OS	CLIC4			P55083	Microfibril-associated glycoprotein 4 OS	MFAP4
P07093	Glia-derived nexin OS	SERPINE2			O43776	Asparagine--tRNA ligase, cytoplasmic OS	NARS1
Q15084	Protein disulfide-isomerase A6 OS	PDIA6			P60763	Ras-related C3 botulinum toxin substrate 3 OS	RAC3
Q9BRK5	45 kDa calcium-binding protein OS	SDF4			P07384	Calpain-1 catalytic subunit OS	CAPN1
Q9UI42	Carboxypeptidase A4 OS	CPA4			Q14152	Eukaryotic translation initiation factor 3 subunit A OS	EIF3A
P22314	Ubiquitin-like modifier-activating enzyme 1 OS	UBA1			Q9BV57	1,2-dihydroxy-3-keto-5-methylthiopentene dioxygenase OS	ADI1
Q10471	Polypeptide N-acetylgalactosaminyltransferase 2 OS	GALNT2			P81605	Dermcidin OS	DCD
Q05682	Caldesmon OS	CALD1			Q32MZ4	Leucine-rich repeat flightless-interacting protein 1 OS	LRRFIP1
Q9ULV4	Coronin-1C OS	CORO1C			P62753	40S ribosomal protein S6 OS	RPS6
Q04917	14-3-3 protein eta OS	YWHAH			Q15113	Procollagen C-endopeptidase enhancer 1 OS	PCOLCE
P19338	Nucleolin OS	NCL			P62826	GTP-binding nuclear protein Ran OS	RAN
P26641	Elongation factor 1-gamma OS	EEF1G			O14579	Coatomer subunit epsilon OS	COPE
P25391	Laminin subunit alpha-1 OS	LAMA1			Q99674	Cell growth regulator with EF hand domain protein 1 OS	CGREF1
P24592	Insulin-like growth factor-binding protein 6 OS	IGFBP6			O43405	Cochlin OS	COCH
P19823	Inter-alpha-trypsin inhibitor heavy chain H2 OS	ITIH2			P67809	Y-box-binding protein 1 OS	YBX1
Q01518	Adenylyl cyclase-associated protein 1 OS	CAP1			P48637	Glutathione synthetase OS	GSS
P02765	Alpha-2-HS-glycoprotein OS	AHSG			Q08257	Quinone oxidoreductase OS	CRYZ
P28300	Protein-lysine 6-oxidase OS	LOX			P63279	SUMO-conjugating enzyme UBC9 OS	UBE2I
P24593	Insulin-like growth factor-binding protein 5 OS	IGFBP5			O15067	Phosphoribosylformylglycinamidine synthase OS	PFAS
P61981	14-3-3 protein gamma OS	YWHAG			Q6FHJ7	Secreted frizzled-related protein 4 OS	SFRP4
P30041	Peroxiredoxin-6 OS	PRDX6			P14550	Aldo-keto reductase family 1 member A1 OS	AKR1A1
P13693	Translationally-controlled tumor protein OS	TPT1			Q6UVK1	Chondroitin sulfate proteoglycan 4 OS	CSPG4
P09104	Gamma-enolase OS	ENO2			Q8WZ42	Titin OS	TTN
P69905	Hemoglobin subunit alpha OS	HBA1			P15586	N-acetylglucosamine-6-sulfatase OS	GNS
Q01082	Spectrin beta chain, non-erythrocytic 1 OS	SPTBN1			Q99729	Heterogeneous nuclear ribonucleoprotein A/B OS	HNRNPAB
P61916	NPC intracellular cholesterol transporter 2 OS	NPC2			P10768	S-formylglutathione hydrolase OS	ESD
P00747	Plasminogen OS	PLG			Q8IZP2	Putative protein FAM10A4 OS	ST13P4
P55290	Cadherin-13 OS	CDH13			Q15404	Ras suppressor protein 1 OS	RSU1
P07339	Cathepsin D OS	CTSD			O95373	Importin-7 OS	IPO7
Q92743	Serine protease HTRA1 OS	HTRA1			P46781	40S ribosomal protein S9 OS	RPS9
P50454	Serpin H1 OS	SERPINH1			Q96QK1	Vacuolar protein sorting-associated protein 35 OS	VPS35
O75326	Semaphorin-7A OS	SEMA7A			Q7Z6Z7	E3 ubiquitin-protein ligase HUWE1 OS	HUWE1
P02774	Vitamin D-binding protein OS	GC			P49189	4-trimethylaminobutyraldehyde dehydrogenase OS	ALDH9A1
P04439	HLA class I histocompatibility antigen, A alpha chain OS	HLA-A			P14866	Heterogeneous nuclear ribonucleoprotein L OS	HNRNPL
P26022	Pentraxin-related protein PTX3 OS	PTX3
P29279	CCN family member 2 OS	CCN2
P01008	Antithrombin-III OS	SERPINC1
Q14019	Coactosin-like protein OS	COTL1
P08294	Extracellular superoxide dismutase [Cu-Zn] OS	SOD3
Q99497	Parkinson disease protein 7 OS	PARK7
P07225	Vitamin K-dependent protein S OS	PROS1
Q14974	Importin subunit beta-1 OS	KPNB1
P08865	40S ribosomal protein SA OS	RPSA
Q14118	Dystroglycan 1 OS	DAG1
P22692	Insulin-like growth factor-binding protein 4 OS	IGFBP4
P0DP25	Calmodulin-3 OS	CALM3
P15121	Aldo-keto reductase family 1 member B1 OS	AKR1B1
P62979	Ubiquitin-40S ribosomal protein S27a OS	RPS27A
P62906	60S ribosomal protein L10a OS	RPL10A
P31150	Rab GDP dissociation inhibitor alpha OS	GDI1
P19022	Cadherin-2 OS	CDH2
P63241	Eukaryotic translation initiation factor 5A-1 OS	EIF5A
P00751	Complement factor B OS	CFB
P53396	ATP-citrate synthase OS	ACLY
P78539	Sushi repeat-containing protein SRPX OS	SRPX
Q8NBJ4	Golgi membrane protein 1 OS	GOLM1
P60660	Myosin light polypeptide 6 OS	MYL6
P32119	Peroxiredoxin-2 OS	PRDX2
P07858	Cathepsin B OS	CTSB
P61978	Heterogeneous nuclear ribonucleoprotein K OS	HNRNPK
P10321	HLA class I histocompatibility antigen, C alpha chain OS	HLA-C
P47756	F-actin-capping protein subunit beta OS	CAPZB
P05556	Integrin beta-1 OS	ITGB1
P35052	Glypican-1 OS	GPC1
P80303	Nucleobindin-2 OS	NUCB2
P08697	Alpha-2-antiplasmin OS	SERPINF2
Q96AY3	Peptidyl-prolyl cis-trans isomerase FKBP10 OS	FKBP10
O14950	Myosin regulatory light chain 12B OS	MYL12B
P23526	Adenosylhomocysteinase OS	AHCY
P12004	Proliferating cell nuclear antigen OS	PCNA
Q06033	Inter-alpha-trypsin inhibitor heavy chain H3 OS	ITIH3
P55287	Cadherin-11 OS	CDH11
P40925	Malate dehydrogenase, cytoplasmic OS	MDH1
P29966	Myristoylated alanine-rich C-kinase substrate OS	MARCKS
P35556	Fibrillin-2 OS	FBN2
P00734	Prothrombin OS	F2
P31948	Stress-induced-phosphoprotein 1 OS	STIP1
P02533	Keratin, type I cytoskeletal 14 OS	KRT14
O14786	Neuropilin-1 OS	NRP1
Q6YHK3	CD109 antigen OS	CD109
Q14393	Growth arrest-specific protein 6 OS	GAS6
P68036	Ubiquitin-conjugating enzyme E2 L3 OS	UBE2L3
P34932	Heat shock 70 kDa protein 4 OS	HSPA4
P06748	Nucleophosmin OS	NPM1
P24534	Elongation factor 1-beta OS	EEF1B2
O00469	Procollagen-lysine,2-oxoglutarate 5-dioxygenase 2 OS	PLOD2
Q15417	Calponin-3 OS	CNN3
P00505	Aspartate aminotransferase, mitochondrial OS	GOT2
Q15942	Zyxin OS	ZYX
Q14103	Heterogeneous nuclear ribonucleoprotein D0 OS	HNRNPD
Q16555	Dihydropyrimidinase-related protein 2 OS	DPYSL2
P54802	Alpha-N-acetylglucosaminidase OS	NAGLU
P30050	60S ribosomal protein L12 OS	RPL12
P35606	Coatomer subunit beta' OS	COPB2
P80723	Brain acid soluble protein 1 OS	BASP1
O00622	CCN family member 1 OS	CCN1
P05154	Plasma serine protease inhibitor OS	SERPINA5
P33316	Deoxyuridine 5'-triphosphate nucleotidohydrolase, mitochondrial OS	DUT
Q9Y281	Cofilin-2 OS	CFL2
P04083	Annexin A1 OS	ANXA1
P68871	Hemoglobin subunit beta OS	HBB
Q76M96	Coiled-coil domain-containing protein 80 OS	CCDC80
Q92626	Peroxidasin homolog OS	PXDN
Q13443	Disintegrin and metalloproteinase domain-containing protein 9 OS	ADAM9
P05387	60S acidic ribosomal protein P2 OS	RPLP2
P37837	Transaldolase OS	TALDO1
P06865	Beta-hexosaminidase subunit alpha OS	HEXA
P07686	Beta-hexosaminidase subunit beta OS	HEXB
P30530	Tyrosine-protein kinase receptor UFO OS	AXL
P27816	Microtubule-associated protein 4 OS	MAP4
P35443	Thrombospondin-4 OS	THBS4
P26583	High mobility group protein B2 OS	HMGB2
P13497	Bone morphogenetic protein 1 OS	BMP1
P52907	F-actin-capping protein subunit alpha-1 OS	CAPZA1
P31943	Heterogeneous nuclear ribonucleoprotein H OS	HNRNPH1
P16949	Stathmin OS	STMN1
P63244	Receptor of activated protein C kinase 1 OS	RACK1
P21291	Cysteine and glycine-rich protein 1 OS	CSRP1
Q04446	1,4-alpha-glucan-branching enzyme OS	GBE1
P26639	Threonine--tRNA ligase 1, cytoplasmic OS	TARS1
Q9HB71	Calcyclin-binding protein OS	CACYBP
P02771	Alpha-fetoprotein OS	AFP
Q9UBR2	Cathepsin Z OS	CTSZ
Q04760	Lactoylglutathione lyase OS	GLO1
P13987	CD59 glycoprotein OS	CD59
O95084	Serine protease 23 OS	PRSS23
P49747	Cartilage oligomeric matrix protein OS	COMP
P43251	Biotinidase OS	BTD
P61604	10 kDa heat shock protein, mitochondrial OS	HSPE1
P30048	Thioredoxin-dependent peroxide reductase, mitochondrial OS	PRDX3
P05452	Tetranectin OS	CLEC3B
P15291	Beta-1,4-galactosyltransferase 1 OS	B4GALT1
Q15121	Astrocytic phosphoprotein PEA-15 OS	PEA15
P17936	Insulin-like growth factor-binding protein 3 OS	IGFBP3
Q13838	Spliceosome RNA helicase DDX39B OS	DDX39B
P55786	Puromycin-sensitive aminopeptidase OS	NPEPPS
Q06323	Proteasome activator complex subunit 1 OS	PSME1
Q86UD1	Out at first protein homolog OS	OAF
P52209	6-phosphogluconate dehydrogenase, decarboxylating OS	PGD
P36955	Pigment epithelium-derived factor OS	SERPINF1
O75368	SH3 domain-binding glutamic acid-rich-like protein OS	SH3BGRL
Q15365	Poly(rC)-binding protein 1 OS	PCBP1
Q9H4A4	Aminopeptidase B OS	RNPEP
P62328	Thymosin beta-4 OS	TMSB4X
P13521	Secretogranin-2 OS	SCG2
O75347	Tubulin-specific chaperone A OS	TBCA
Q92520	Protein FAM3C OS	FAM3C
P09603	Macrophage colony-stimulating factor 1 OS	CSF1
Q9H299	SH3 domain-binding glutamic acid-rich-like protein 3 OS	SH3BGRL3
O95302	Peptidyl-prolyl cis-trans isomerase FKBP9 OS	FKBP9
P30040	Endoplasmic reticulum resident protein 29 OS	ERP29
P17174	Aspartate aminotransferase, cytoplasmic OS	GOT1
Q9BZM5	UL16-binding protein 2 OS	ULBP2
P51858	Hepatoma-derived growth factor OS	HDGF
Q92598	Heat shock protein 105 kDa OS	HSPH1
Q9UBG0	C-type mannose receptor 2 OS	MRC2
P55145	Mesencephalic astrocyte-derived neurotrophic factor OS	MANF
P49368	T-complex protein 1 subunit gamma OS	CCT3
P62136	Serine/threonine-protein phosphatase PP1-alpha catalytic subunit OS	PPP1CA
P10124	Serglycin OS	SRGN
P30153	Serine/threonine-protein phosphatase 2A 65 kDa regulatory subunit A alpha isoform OS	PPP2R1A
P62714	Serine/threonine-protein phosphatase 2A catalytic subunit beta isoform OS	PPP2CB
Q7Z7G0	Target of Nesh-SH3 OS	ABI3BP
O94760	N(G),N(G)-dimethylarginine dimethylaminohydrolase 1 OS	DDAH1
Q9NS15	Latent-transforming growth factor beta-binding protein 3 OS	LTBP3
P17655	Calpain-2 catalytic subunit OS	CAPN2
Q12765	Secernin-1 OS	SCRN1
P05543	Thyroxine-binding globulin OS	SERPINA7
P99999	Cytochrome c OS	CYCS
Q08431	Lactadherin OS	MFGE8
P47755	F-actin-capping protein subunit alpha-2 OS	CAPZA2
P02753	Retinol-binding protein 4 OS	RBP4
Q92820	Gamma-glutamyl hydrolase OS	GGH
P19367	Hexokinase-1 OS	HK1
O75882	Attractin OS	ATRN
Q9BRA2	Thioredoxin domain-containing protein 17 OS	TXNDC17
P33908	Mannosyl-oligosaccharide 1,2-alpha-mannosidase IA OS	MAN1A1
Q8WUM4	Programmed cell death 6-interacting protein OS	PDCD6IP
Q14624	Inter-alpha-trypsin inhibitor heavy chain H4 OS	ITIH4
P61970	Nuclear transport factor 2 OS	NUTF2
Q96TA1	Protein Niban 2 OS	NIBAN2
P08758	Annexin A5 OS	ANXA5
Q00688	Peptidyl-prolyl cis-trans isomerase FKBP3 OS	FKBP3
O60687	Sushi repeat-containing protein SRPX2 OS	SRPX2
P00491	Purine nucleoside phosphorylase OS	PNP
P04114	Apolipoprotein B-100 OS	APOB
Q9Y617	Phosphoserine aminotransferase OS	PSAT1
P11717	Cation-independent mannose-6-phosphate receptor OS	IGF2R
P84090	Enhancer of rudimentary homolog OS	ERH
P01344	Insulin-like growth factor II OS	IGF2
P51884	Lumican OS	LUM
Q15631	Translin OS	TSN
P09496	Clathrin light chain A OS	CLTA
P21399	Cytoplasmic aconitate hydratase OS	ACO1
Q12906	Interleukin enhancer-binding factor 3 OS	ILF3
P55209	Nucleosome assembly protein 1-like 1 OS	NAP1L1
P31949	Protein S100-A11 OS	S100A11
P21926	CD9 antigen OS	CD9
P61160	Actin-related protein 2 OS	ACTR2
O15144	Actin-related protein 2/3 complex subunit 2 OS	ARPC2
P07108	Acyl-CoA-binding protein OS	DBI
Q08397	Lysyl oxidase homolog 1 OS	LOXL1
Q15181	Inorganic pyrophosphatase OS	PPA1
P35613-2	Isoform 2 of Basigin OS	BSG
P00492	Hypoxanthine-guanine phosphoribosyltransferase OS	HPRT1
Q9GZP0	Platelet-derived growth factor D OS	PDGFD
P12956	X-ray repair cross-complementing protein 6 OS	XRCC6
P01137	Transforming growth factor beta-1 proprotein OS	TGFB1
P10809	60 kDa heat shock protein, mitochondrial OS	HSPD1
P20933	N(4)-(beta-N-acetylglucosaminyl)-L-asparaginase OS	AGA
Q6UX71	Plexin domain-containing protein 2 OS	PLXDC2
P13473	Lysosome-associated membrane glycoprotein 2 OS	LAMP2
Q9BTY2	Plasma alpha-L-fucosidase OS	FUCA2
Q8N474	Secreted frizzled-related protein 1 OS	SFRP1
P17987	T-complex protein 1 subunit alpha OS	TCP1
P40227	T-complex protein 1 subunit zeta OS	CCT6A
Q6EMK4	Vasorin OS	VASN
Q15904	V-type proton ATPase subunit S1 OS	ATP6AP1
Q9NZ08	Endoplasmic reticulum aminopeptidase 1 OS	ERAP1
P54727	UV excision repair protein RAD23 homolog B OS	RAD23B
Q9Y266	Nuclear migration protein nudC OS	NUDC
P19827	Inter-alpha-trypsin inhibitor heavy chain H1 OS	ITIH1
P20810	Calpastatin OS	CAST
Q12905	Interleukin enhancer-binding factor 2 OS	ILF2
Q9NQC3	Reticulon-4 OS	RTN4
P06703	Protein S100-A6 OS	S100A6
Q9BWS9	Chitinase domain-containing protein 1 OS	CHID1
P53634	Dipeptidyl peptidase 1 OS	CTSC
P14174	Macrophage migration inhibitory factor OS	MIF
P10643	Complement component C7 OS	C7
P12081	Histidine--tRNA ligase, cytoplasmic OS	HARS1
O43505	Beta-1,4-glucuronyltransferase 1 OS	B4GAT1
P02649	Apolipoprotein E OS	APOE
Q96KP4	Cytosolic non-specific dipeptidase OS	CNDP2
O95336	6-phosphogluconolactonase OS	PGLS
P61088	Ubiquitin-conjugating enzyme E2 N OS	UBE2N
P06454	Prothymosin alpha OS	PTMA
Q96FQ6	Protein S100-A16 OS	S100A16
O60506	Heterogeneous nuclear ribonucleoprotein Q OS	SYNCRIP
O14773	Tripeptidyl-peptidase 1 OS	TPP1
P43652	Afamin OS	AFM
P01031	Complement C5 OS	C5
P12955	Xaa-Pro dipeptidase OS	PEPD
P02749	Beta-2-glycoprotein 1 OS	APOH
P06576	ATP synthase subunit beta, mitochondrial OS	ATP5F1B
P02790	Hemopexin OS	HPX
Q9GZX9	Twisted gastrulation protein homolog 1 OS	TWSG1
Q86VP6	Cullin-associated NEDD8-dissociated protein 1 OS	CAND1
P46821	Microtubule-associated protein 1B OS	MAP1B
P04066	Tissue alpha-L-fucosidase OS	FUCA1
Q8NBJ7	Inactive C-alpha-formylglycine-generating enzyme 2 OS	SUMF2
P14854	Cytochrome c oxidase subunit 6B1 OS	COX6B1
Q15436	Protein transport protein Sec23A OS	SEC23A
O60888	Protein CutA OS	CUTA
P10619	Lysosomal protective protein OS	CTSA
O00584	Ribonuclease T2 OS	RNASET2
P54578	Ubiquitin carboxyl-terminal hydrolase 14 OS	USP14
P12259	Coagulation factor V OS	F5
P28482	Mitogen-activated protein kinase 1 OS	MAPK1
Q96FW1	Ubiquitin thioesterase OTUB1 OS	OTUB1
P60983	Glia maturation factor beta OS	GMFB
Q14247	Src substrate cortactin OS	CTTN
Q14126	Desmoglein-2 OS	DSG2
P25789	Proteasome subunit alpha type-4 OS	PSMA4
P0DUB6	Alpha-amylase 1A OS	AMY1A
P53621	Coatomer subunit alpha OS	COPA
Q9BRF8	Serine/threonine-protein phosphatase CPPED1 OS	CPPED1
O60443	Gasdermin-E OS	GSDME
O95881	Thioredoxin domain-containing protein 12 OS	TXNDC12
P13010	X-ray repair cross-complementing protein 5 OS	XRCC5
P15374	Ubiquitin carboxyl-terminal hydrolase isozyme L3 OS	UCHL3
P61758	Prefoldin subunit 3 OS	VBP1
P55268	Laminin subunit beta-2 OS	LAMB2
P10599	Thioredoxin OS	TXN
Q16222	UDP-N-acetylhexosamine pyrophosphorylase OS	UAP1
O60462	Neuropilin-2 OS	NRP2
O95433	Activator of 90 kDa heat shock protein ATPase homolog 1 OS	AHSA1
P45974	Ubiquitin carboxyl-terminal hydrolase 5 OS	USP5
P36578	60S ribosomal protein L4 OS	RPL4

## Sheet: FSH_F+G
270 FSH/F+G	Description			235 F+G	Description			46 FSH	Description
P02751	Fibronectin OS			P24821	Calmodulin-3 OS			O00468-6	Isoform 6 of Agrin OS
P98160	Basement membrane-specific heparan sulfate proteoglycan core protein OS			O00468-3	Description			Q02809-2	Isoform 2 of Procollagen-lysine,2-oxoglutarate 5-dioxygenase 1 OS
P21333	Filamin-A OS			P63267	ATP-citrate synthase OS			P20742	Pregnancy zone protein OS
P07996	Thrombospondin-1 OS			P14618-2	Heat shock 70 kDa protein 1B OS			P13647	Keratin, type II cytoskeletal 5 OS
P35555	Fibrillin-1 OS			P07437	Glucose-6-phosphate isomerase OS			P08779	Keratin, type I cytoskeletal 16 OS
P02452	Collagen alpha-1(I) chain OS			Q02809	60S ribosomal protein L12 OS			O00339	Matrilin-2 OS
O43707	Alpha-actinin-4 OS			P68371	ATP-citrate synthase OS			P21246	Pleiotrophin OS
P08123	Collagen alpha-2(I) chain OS			Q15149	60S ribosomal protein L12 OS			P04004	Vitronectin OS
P12814	Alpha-actinin-1 OS			P08238	Glucose-6-phosphate isomerase OS			Q93063	Exostosin-2 OS
O75369	Filamin-B OS			Q09666	60S ribosomal protein L12 OS			Q8IVN8	Somatomedin-B and thrombospondin type-1 domain-containing protein OS
Q99715	Collagen alpha-1(XII) chain OS			P46940	Pentraxin-related protein PTX3 OS			P62987	Ubiquitin-60S ribosomal protein L40 OS
P02768	Albumin OS			P0DN86	Heat shock 70 kDa protein 1B OS			P39060	Collagen alpha-1(XVIII) chain OS
Q14315	Filamin-C OS			P35241	Pentraxin-related protein PTX3 OS			P22392	Nucleoside diphosphate kinase B OS
P08670	Vimentin OS			P22392-2	Calmodulin-3 OS			P21810	Biglycan OS
P11047	Laminin subunit gamma-1 OS			Q15293	60S ribosomal protein L12 OS			P01889	HLA class I histocompatibility antigen, B alpha chain OS
P12109	Collagen alpha-1(VI) chain OS			P22314	Ubiquitin-like modifier-activating enzyme 1 OS			Q10588	ADP-ribosyl cyclase/cyclic ADP-ribose hydrolase 2 OS
P09486	SPARC OS			O00410	Description			P10153	Non-secretory ribonuclease OS
Q12805	EGF-containing fibulin-like extracellular matrix protein 1 OS			P35579	Pentraxin-related protein PTX3 OS			Q86SR1	Polypeptide N-acetylgalactosaminyltransferase 10 OS
P11142	Heat shock cognate 71 kDa protein OS			Q9BUF5	Microtubule-associated protein RP/EB family member 1 OS			Q9NZV1	Cysteine-rich motor neuron 1 protein OS
P35442	Thrombospondin-2 OS			P61981	ATP-citrate synthase OS			P34096	Ribonuclease 4 OS
P14618	Pyruvate kinase PKM OS			P09651	Glucose-6-phosphate isomerase OS			P09493-3	Isoform 3 of Tropomyosin alpha-1 chain OS
O00391	Sulfhydryl oxidase 1 OS			Q14974	60S ribosomal protein L12 OS			Q01459	Di-N-acetylchitobiase OS
P04075	Fructose-bisphosphate aldolase A OS			P09104	Glucose-6-phosphate isomerase OS			P31431	Syndecan-4 OS
P18206	Vinculin OS			P62979	ATP-citrate synthase OS			Q16394	Exostosin-1 OS
P55072	Transitional endoplasmic reticulum ATPase OS			P49327	Pentraxin-related protein PTX3 OS			Q6FHJ7	Secreted frizzled-related protein 4 OS
P08603	Complement factor H OS			P09493	Glucose-6-phosphate isomerase OS			P61812	Transforming growth factor beta-2 proprotein OS
P06733	Alpha-enolase OS			P07951-2	Glucose-6-phosphate isomerase OS			Q9BQT9	Calsyntenin-3 OS
Q9Y490	Talin-1 OS			Q00610	60S ribosomal protein L12 OS			P19320	Vascular cell adhesion protein 1 OS
Q16270	Insulin-like growth factor-binding protein 7 OS			P50454	Pentraxin-related protein PTX3 OS			P27701	CD82 antigen OS
Q08380	Galectin-3-binding protein OS			Q13813	60S ribosomal protein L12 OS			O14672	Disintegrin and metalloproteinase domain-containing protein 10 OS
P07942	Laminin subunit beta-1 OS			P60660	Myosin light polypeptide 6 OS			O95633-2	Isoform 2 of Follistatin-related protein 3 OS
Q16363	Laminin subunit alpha-4 OS			P31150	Pentraxin-related protein PTX3 OS			P26006	Integrin alpha-3 OS
P13639	Elongation factor 2 OS			Q04446	60S ribosomal protein L12 OS			Q7LGC8	Carbohydrate sulfotransferase 3 OS
P26038	Moesin OS			Q04917	60S ribosomal protein L12 OS			P60033	CD81 antigen OS
P30101	Protein disulfide-isomerase A3 OS			P53396	Pentraxin-related protein PTX3 OS			Q9UNN8	Endothelial protein C receptor OS
P08253	72 kDa type IV collagenase OS			Q9Y281	Costars family protein ABRACL OS			P55083	Microfibril-associated glycoprotein 4 OS
P11021	Endoplasmic reticulum chaperone BiP OS			P05783	Metalloproteinase inhibitor 1 OS			P17900	Ganglioside GM2 activator OS
P15311	Ezrin OS			P40926	Pentraxin-related protein PTX3 OS			Q9UJJ9	N-acetylglucosamine-1-phosphotransferase subunit gamma OS
P00338	L-lactate dehydrogenase A chain OS			P02545	Alpha-actinin-4 OS			P27658	Collagen alpha-1(VIII) chain OS
P60174	Triosephosphate isomerase OS			P08729	Glucose-6-phosphate isomerase OS			O60279	Sushi domain-containing protein 5 OS
P07237	Protein disulfide-isomerase OS			P13693	Heat shock 70 kDa protein 1B OS			P10646	Tissue factor pathway inhibitor OS
P13611	Versican core protein OS			P63241	ATP-citrate synthase OS			O00462	Beta-mannosidase OS
P05121	Plasminogen activator inhibitor 1 OS			P26641	Calmodulin-3 OS			P19883	Follistatin OS
P04264	Keratin, type II cytoskeletal 1 OS			Q13838	60S ribosomal protein L12 OS			Q07954	Prolow-density lipoprotein receptor-related protein 1 OS
P01024	Complement C3 OS			P61978	ATP-citrate synthase OS			Q7Z7M0	Multiple epidermal growth factor-like domains protein 8 OS
P06396	Gelsolin OS			P17655	Endoplasmin OS			Q13263	Transcription intermediary factor 1-beta OS
P98095	Fibulin-2 OS			O60664	Alpha-actinin-4 OS
P00558	Phosphoglycerate kinase 1 OS			P30050	Pentraxin-related protein PTX3 OS
Q12841	Follistatin-related protein 1 OS			Q9Y696	Costars family protein ABRACL OS
P08572	Collagen alpha-2(IV) chain OS			Q99497	Periostin OS
O75083	WD repeat-containing protein 1 OS			P35556	Pentraxin-related protein PTX3 OS
P18065	Insulin-like growth factor-binding protein 2 OS			Q01518	60S ribosomal protein L12 OS
P02461	Collagen alpha-1(III) chain OS			Q15436	60S ribosomal protein L12 OS
Q02818	Nucleobindin-1 OS			P24534	Calmodulin-3 OS
P05067	Amyloid-beta precursor protein OS			Q9ULV4	Costars family protein ABRACL OS
P00736	Complement C1r subcomponent OS			P30041	Pentraxin-related protein PTX3 OS
P13645	Keratin, type I cytoskeletal 10 OS			O14950	Description
O43852	Calumenin OS			Q96TA1	Protein Niban 2 OS
P37802	Transgelin-2 OS			Q9H299	ATP synthase subunit beta, mitochondrial OS
P67936	Tropomyosin alpha-4 chain OS			Q16555	60S ribosomal protein L12 OS
P13489	Ribonuclease inhibitor OS			Q04760	60S ribosomal protein L12 OS
P07355	Annexin A2 OS			P52907	Pentraxin-related protein PTX3 OS
P35527	Keratin, type I cytoskeletal 9 OS			P47756	Pentraxin-related protein PTX3 OS
P63104	14-3-3 protein zeta/delta OS			P30048	Pentraxin-related protein PTX3 OS
Q9Y4K0	Lysyl oxidase homolog 2 OS			P31948	Pentraxin-related protein PTX3 OS
P13797	Plastin-3 OS			P34932	Pentraxin-related protein PTX3 OS
P61769	Beta-2-microglobulin OS			P12956	Heat shock 70 kDa protein 1B OS
P62258	14-3-3 protein epsilon OS			P10321	Heat shock 70 kDa protein 1B OS
P02462	Collagen alpha-1(IV) chain OS			P15121	Endoplasmin OS
P01023	Alpha-2-macroglobulin OS			P02647	Alpha-actinin-4 OS
P01033	Metalloproteinase inhibitor 1 OS			Q05682	60S ribosomal protein L12 OS
P23284	Peptidyl-prolyl cis-trans isomerase B OS			P20810	Endoplasmin OS
P07602	Prosaposin OS			P05387	Metalloproteinase inhibitor 1 OS
P07195	L-lactate dehydrogenase B chain OS			P21399	Endoplasmin OS
P05997	Collagen alpha-2(V) chain OS			P27816	Calmodulin-3 OS
P50395	Rab GDP dissociation inhibitor beta OS			O00299	Description
P23528	Cofilin-1 OS			P68036	ATP-citrate synthase OS
P06744	Glucose-6-phosphate isomerase OS			Q14103	60S ribosomal protein L12 OS
P0DMV9	Heat shock 70 kDa protein 1B OS			P04632	Alpha-actinin-4 OS
P09382	Galectin-1 OS			P23526	Calmodulin-3 OS
P14625	Endoplasmin OS			Q9UL46	Costars family protein ABRACL OS
Q8NBS9	Thioredoxin domain-containing protein 5 OS			Q01082	60S ribosomal protein L12 OS
P04406	Glyceraldehyde-3-phosphate dehydrogenase OS			P30040	Pentraxin-related protein PTX3 OS
P29401	Transketolase OS			P16949	Endoplasmin OS
P27797	Calreticulin OS			P61604	ATP-citrate synthase OS
Q08629	Testican-1 OS			O95881	Alpha-actinin-4 OS
P00441	Superoxide dismutase [Cu-Zn] OS			P53634	Pentraxin-related protein PTX3 OS
O43854	EGF-like repeat and discoidin I-like domain-containing protein 3 OS			P99999	60S ribosomal protein L12 OS
P18669	Phosphoglycerate mutase 1 OS			P61160	ATP-citrate synthase OS
P09936	Ubiquitin carboxyl-terminal hydrolase isozyme L1 OS			Q15417	60S ribosomal protein L12 OS
P07737	Profilin-1 OS			Q99729-2	Periostin OS
P16870	Carboxypeptidase E OS			P49368	Pentraxin-related protein PTX3 OS
Q06830	Peroxiredoxin-1 OS			Q14195	60S ribosomal protein L12 OS
P31946	14-3-3 protein beta/alpha OS			P26639	Calmodulin-3 OS
P62937	Peptidyl-prolyl cis-trans isomerase A OS			P13010	Heat shock 70 kDa protein 1B OS
Q16881	Thioredoxin reductase 1, cytoplasmic OS			P01344	Alpha-actinin-4 OS
Q16610	Extracellular matrix protein 1 OS			P21291	Endoplasmin OS
P35908	Keratin, type II cytoskeletal 2 epidermal OS			O75347	Alpha-actinin-4 OS
P07900	Heat shock protein HSP 90-alpha OS			P52209	Pentraxin-related protein PTX3 OS
Q14697	Neutral alpha-glucosidase AB OS			P17174	Endoplasmin OS
P02765	Alpha-2-HS-glycoprotein OS			Q9H361	ATP synthase subunit beta, mitochondrial OS
P22626	Heterogeneous nuclear ribonucleoproteins A2/B1 OS			P47755	Pentraxin-related protein PTX3 OS
P09871	Complement C1s subcomponent OS			Q9H4A4	ATP synthase subunit beta, mitochondrial OS
P68104	Elongation factor 1-alpha 1 OS			P62136	ATP-citrate synthase OS
O94985	Calsyntenin-1 OS			Q9NQC3	Nesprin-2 OS
P19823	Inter-alpha-trypsin inhibitor heavy chain H2 OS			P33316	Pentraxin-related protein PTX3 OS
P09211	Glutathione S-transferase P OS			P09496	Glucose-6-phosphate isomerase OS
P60842	Eukaryotic initiation factor 4A-I OS			P63244	ATP-citrate synthase OS
P12110	Collagen alpha-2(VI) chain OS			P04179	Alpha-actinin-4 OS
Q16658	Fascin OS			P61088	ATP-citrate synthase OS
P00734	Prothrombin OS			P14854	Endoplasmin OS
Q01995	Transgelin OS			P01031	Alpha-actinin-4 OS
P01034	Cystatin-C OS			P13473	Heat shock 70 kDa protein 1B OS
Q13740	CD166 antigen OS			P12004	Heat shock 70 kDa protein 1B OS
P52565	Rho GDP-dissociation inhibitor 1 OS			Q9Y3B8	Costars family protein ABRACL OS
P02760	Protein AMBP OS			P37837	Pentraxin-related protein PTX3 OS
P27348	14-3-3 protein theta OS			P02533	Alpha-actinin-4 OS
P28300	Protein-lysine 6-oxidase OS			P55209	Pentraxin-related protein PTX3 OS
P16035	Metalloproteinase inhibitor 2 OS			P35637	Pentraxin-related protein PTX3 OS
P02763	Alpha-1-acid glycoprotein 1 OS			Q9BRF8	Periostin OS
P23142	Fibulin-1 OS			P30046	Pentraxin-related protein PTX3 OS
P14543	Nidogen-1 OS			P08865	Glucose-6-phosphate isomerase OS
P13667	Protein disulfide-isomerase A4 OS			P00491	Alpha-actinin-4 OS
P61158	Actin-related protein 3 OS			Q16222	60S ribosomal protein L12 OS
Q9UBP4	Dickkopf-related protein 3 OS			O60506	Alpha-actinin-4 OS
P41222	Prostaglandin-H2 D-isomerase OS			P31943	Pentraxin-related protein PTX3 OS
O95967	EGF-containing fibulin-like extracellular matrix protein 2 OS			P06748	Glucose-6-phosphate isomerase OS
Q9UI42	Carboxypeptidase A4 OS			Q12905	60S ribosomal protein L12 OS
P30086	Phosphatidylethanolamine-binding protein 1 OS			P19338	Endoplasmin OS
P14314	Glucosidase 2 subunit beta OS			P06454	Metalloproteinase inhibitor 1 OS
P02774	Vitamin D-binding protein OS			O00469	Description
P36871	Phosphoglucomutase-1 OS			Q9BRA2	Periostin OS
Q13162	Peroxiredoxin-4 OS			Q9Y2B0	Costars family protein ABRACL OS
Q15084	Protein disulfide-isomerase A6 OS			Q96KP4	60S ribosomal protein L12 OS
P01008	Antithrombin-III OS			P35613-2	Pentraxin-related protein PTX3 OS
P0C0L4	Complement C4-A OS			Q14247	60S ribosomal protein L12 OS
P20908	Collagen alpha-1(V) chain OS			Q92598	60S ribosomal protein L12 OS
P0DP25	Calmodulin-3 OS			P98179	60S ribosomal protein L12 OS
P29966	Myristoylated alanine-rich C-kinase substrate OS			P10124	Heat shock 70 kDa protein 1B OS
P26022	Pentraxin-related protein PTX3 OS			O95633	Alpha-actinin-4 OS
P69905	Hemoglobin subunit alpha OS			Q15365	60S ribosomal protein L12 OS
P35443	Thrombospondin-4 OS			Q9UKK9	Costars family protein ABRACL OS
Q96AY3	Peptidyl-prolyl cis-trans isomerase FKBP10 OS			O75368	Alpha-actinin-4 OS
P80303	Nucleobindin-2 OS			P54727	Pentraxin-related protein PTX3 OS
P08697	Alpha-2-antiplasmin OS			Q8WUM4	60S ribosomal protein L12 OS
P13987	CD59 glycoprotein OS			P07108	Glucose-6-phosphate isomerase OS
P40925	Malate dehydrogenase, cytoplasmic OS			Q15942	60S ribosomal protein L12 OS
P07339	Cathepsin D OS			Q9Y266	Costars family protein ABRACL OS
P01225	Follitropin subunit beta OS			Q14847	60S ribosomal protein L12 OS
Q14019	Coactosin-like protein OS			Q06323	60S ribosomal protein L12 OS
P55290	Cadherin-13 OS			Q96FW1	60S ribosomal protein L12 OS
O75326	Semaphorin-7A OS			Q96FQ6	60S ribosomal protein L12 OS
P19022	Cadherin-2 OS			Q04756	60S ribosomal protein L12 OS
Q92743	Serine protease HTRA1 OS			O95302	Alpha-actinin-4 OS
P80723	Brain acid soluble protein 1 OS			P00390	Alpha-actinin-4 OS
P24593	Insulin-like growth factor-binding protein 5 OS			P51858	Pentraxin-related protein PTX3 OS
P10909	Clusterin OS			P19827	Endoplasmin OS
Q14118	Dystroglycan 1 OS			Q15063	60S ribosomal protein L12 OS
P24592	Insulin-like growth factor-binding protein 6 OS			Q9Y617	Costars family protein ABRACL OS
P61916	NPC intracellular cholesterol transporter 2 OS			Q9HB71	Nesprin-2 OS
P36955	Pigment epithelium-derived factor OS			P26583	Calmodulin-3 OS
P05156	Complement factor I OS			P14174	Heat shock 70 kDa protein 1B OS
Q96RW7	Hemicentin-1 OS			O94760	Alpha-actinin-4 OS
P49747	Cartilage oligomeric matrix protein OS			P00492	Alpha-actinin-4 OS
P04439	HLA class I histocompatibility antigen, A alpha chain OS			P60983	ATP-citrate synthase OS
Q9BRK5	45 kDa calcium-binding protein OS			P48643	Pentraxin-related protein PTX3 OS
P00747	Plasminogen OS			Q15631	60S ribosomal protein L12 OS
P07093	Glia-derived nexin OS			P54578	Pentraxin-related protein PTX3 OS
P06865	Beta-hexosaminidase subunit alpha OS			P17987	Endoplasmin OS
O15230	Laminin subunit alpha-5 OS			P40227	Pentraxin-related protein PTX3 OS
Q6YHK3	CD109 antigen OS			P55786	Pentraxin-related protein PTX3 OS
P51884	Lumican OS			P61758	ATP-citrate synthase OS
P54802	Alpha-N-acetylglucosaminidase OS			P12081	Heat shock 70 kDa protein 1B OS
P35052	Glypican-1 OS			O60443	Alpha-actinin-4 OS
Q14393	Growth arrest-specific protein 6 OS			P06737	Metalloproteinase inhibitor 1 OS
P07858	Cathepsin B OS			Q16576	60S ribosomal protein L12 OS
P22692	Insulin-like growth factor-binding protein 4 OS			P02790	Alpha-actinin-4 OS
P68871	Hemoglobin subunit beta OS			P25789	Calmodulin-3 OS
P04083	Annexin A1 OS			P30153	Pentraxin-related protein PTX3 OS
P05452	Tetranectin OS			P78371	ATP-citrate synthase OS
P02771	Alpha-fetoprotein OS			O75874	Alpha-actinin-4 OS
P05154	Plasma serine protease inhibitor OS			P50991	Pentraxin-related protein PTX3 OS
P32119	Peroxiredoxin-2 OS			P10619	Heat shock 70 kDa protein 1B OS
P06753-2	Isoform 2 of Tropomyosin alpha-3 chain OS			Q15691	60S ribosomal protein L12 OS
P30530	Tyrosine-protein kinase receptor UFO OS			Q9NZ08	Nesprin-2 OS
Q8NI22	Multiple coagulation factor deficiency protein 2 OS			P10599	Heat shock 70 kDa protein 1B OS
P25391	Laminin subunit alpha-1 OS			Q15181	60S ribosomal protein L12 OS
P04114	Apolipoprotein B-100 OS			P04066	Alpha-actinin-4 OS
P07998	Ribonuclease pancreatic OS			Q12906	60S ribosomal protein L12 OS
Q10471	Polypeptide N-acetylgalactosaminyltransferase 2 OS			P27695	Calmodulin-3 OS
P62906	60S ribosomal protein L10a OS			O15144	Description
P31949	Protein S100-A11 OS			P33908	Pentraxin-related protein PTX3 OS
P19652	Alpha-1-acid glycoprotein 2 OS			O60888	Alpha-actinin-4 OS
Q15121	Astrocytic phosphoprotein PEA-15 OS			Q12765	60S ribosomal protein L12 OS
P08758	Annexin A5 OS			P30044	Pentraxin-related protein PTX3 OS
Q92820	Gamma-glutamyl hydrolase OS			O95336	Alpha-actinin-4 OS
O00560	Syntenin-1 OS			P26885	Calmodulin-3 OS
Q15582	Transforming growth factor-beta-induced protein ig-h3 OS			P06703	Metalloproteinase inhibitor 1 OS
P29279	CCN family member 2 OS			Q00688	60S ribosomal protein L12 OS
Q06033	Inter-alpha-trypsin inhibitor heavy chain H3 OS			Q99832	Periostin OS
P55287	Cadherin-11 OS			P52566	Pentraxin-related protein PTX3 OS
P05543	Thyroxine-binding globulin OS			P61970	ATP-citrate synthase OS
P10809	60 kDa heat shock protein, mitochondrial OS			P11717	Heat shock 70 kDa protein 1B OS
P15291	Beta-1,4-galactosyltransferase 1 OS			O95433	Alpha-actinin-4 OS
P08294	Extracellular superoxide dismutase [Cu-Zn] OS			P53621	Pentraxin-related protein PTX3 OS
P78539	Sushi repeat-containing protein SRPX OS			O95394	Alpha-actinin-4 OS
P10643	Complement component C7 OS			Q9UBR2	Costars family protein ABRACL OS
P02788	Lactotransferrin OS			P54687	Pentraxin-related protein PTX3 OS
P00505	Aspartate aminotransferase, mitochondrial OS			P05090	Metalloproteinase inhibitor 1 OS
P02749	Beta-2-glycoprotein 1 OS			P45974	Pentraxin-related protein PTX3 OS
Q08431	Lactadherin OS			P35606	Pentraxin-related protein PTX3 OS
P01130	Low-density lipoprotein receptor OS			Q8NBJ7	60S ribosomal protein L12 OS
P02649	Apolipoprotein E OS			Q96D15	60S ribosomal protein L12 OS
P05556	Integrin beta-1 OS			Q86VP6	60S ribosomal protein L12 OS
O14786	Neuropilin-1 OS			P54725	Pentraxin-related protein PTX3 OS
P20933	N(4)-(beta-N-acetylglucosaminyl)-L-asparaginase OS			P15374	Endoplasmin OS
Q13443	Disintegrin and metalloproteinase domain-containing protein 9 OS			P46821	Pentraxin-related protein PTX3 OS
O00622	CCN family member 1 OS			Q13308	60S ribosomal protein L12 OS
P13521	Secretogranin-2 OS			Q13200	60S ribosomal protein L12 OS
P17936	Insulin-like growth factor-binding protein 3 OS			Q9BZZ5	Microtubule-associated protein RP/EB family member 1 OS
O75594	Peptidoglycan recognition protein 1 OS			P06576	Metalloproteinase inhibitor 1 OS
P69891	Hemoglobin subunit gamma-1 OS			P28482	Calmodulin-3 OS
Q8NBJ4	Golgi membrane protein 1 OS			Q16777	60S ribosomal protein L12 OS
P0DUB6	Alpha-amylase 1A OS			P84090	60S ribosomal protein L12 OS
O43505	Beta-1,4-glucuronyltransferase 1 OS			Q9H5V8	CUB domain-containing protein 1 OS
O60462	Neuropilin-2 OS			Q9NRX4	Nesprin-2 OS
P00751	Complement factor B OS			P06132	Metalloproteinase inhibitor 1 OS
P07686	Beta-hexosaminidase subunit beta OS			P55145	Pentraxin-related protein PTX3 OS
O14773	Tripeptidyl-peptidase 1 OS			P12955	Heat shock 70 kDa protein 1B OS
Q76M96	Coiled-coil domain-containing protein 80 OS			P41250-2	Pentraxin-related protein PTX3 OS
P19367	Hexokinase-1 OS			Q14126	60S ribosomal protein L12 OS
Q16778	Histone H2B type 2-E OS			P36578	Pentraxin-related protein PTX3 OS
P43251	Biotinidase OS			P62714	ATP-citrate synthase OS
P05155	Plasma protease C1 inhibitor OS			Q8WXH0	60S ribosomal protein L12 OS
O76061	Stanniocalcin-2 OS			Q9P1F3	Costars family protein ABRACL OS
P01215	Glycoprotein hormones alpha chain OS
P12259	Coagulation factor V OS
Q92626	Peroxidasin homolog OS
Q8N474	Secreted frizzled-related protein 1 OS
Q9BWS9	Chitinase domain-containing protein 1 OS
Q86UD1	Out at first protein homolog OS
P19021	Peptidyl-glycine alpha-amidating monooxygenase OS
Q9UBG0	C-type mannose receptor 2 OS
P02753	Retinol-binding protein 4 OS
Q15904	V-type proton ATPase subunit S1 OS
Q6EMK4	Vasorin OS
P43652	Afamin OS
O75882	Attractin OS
P21926	CD9 antigen OS
O95084	Serine protease 23 OS
Q6UX71	Plexin domain-containing protein 2 OS
Q92520	Protein FAM3C OS
Q9GZX9	Twisted gastrulation protein homolog 1 OS
Q9BTY2	Plasma alpha-L-fucosidase OS
Q14624	Inter-alpha-trypsin inhibitor heavy chain H4 OS
P09603	Macrophage colony-stimulating factor 1 OS
O60687	Sushi repeat-containing protein SRPX2 OS
Q7Z7G0	Target of Nesh-SH3 OS
P07225	Vitamin K-dependent protein S OS
P62328	Thymosin beta-4 OS
P11464	Pregnancy-specific beta-1-glycoprotein 1 OS
Q9GZP0	Platelet-derived growth factor D OS
P13497	Bone morphogenetic protein 1 OS
Q08397	Lysyl oxidase homolog 1 OS
O00584	Ribonuclease T2 OS
P41439	Folate receptor gamma OS
P55268	Laminin subunit beta-2 OS
P01137	Transforming growth factor beta-1 proprotein OS
Q9BZM5	UL16-binding protein 2 OS
Q9NS15	Latent-transforming growth factor beta-binding protein 3 OS

## Sheet: Gonasi_F+G
425 Gonasi / F+G	Description			80 F+G	Description			100 Gonasi	Description
P02751	Fibronectin OS			O00468-3	Isoform 3 of Agrin OS			O00468-6	Isoform 6 of Agrin OS
P98160	Basement membrane-specific heparan sulfate proteoglycan core protein OS			P63267	Actin, gamma-enteric smooth muscle OS			P68032	Actin, alpha cardiac muscle 1 OS
P21333	Filamin-A OS			P14618-2	Isoform M1 of Pyruvate kinase PKM OS			Q71U36	Tubulin alpha-1A chain OS
P07996	Thrombospondin-1 OS			Q02809	Procollagen-lysine,2-oxoglutarate 5-dioxygenase 1 OS			Q02809-2	Isoform 2 of Procollagen-lysine,2-oxoglutarate 5-dioxygenase 1 OS
P35555	Fibrillin-1 OS			P68371	Tubulin beta-4B chain OS			P68366	Tubulin alpha-4A chain OS
P02452	Collagen alpha-1(I) chain OS			P02760	Protein AMBP OS			O00339	Matrilin-2 OS
O43707	Alpha-actinin-4 OS			P02763	Alpha-1-acid glycoprotein 1 OS			P20742	Pregnancy zone protein OS
P08123	Collagen alpha-2(I) chain OS			P41222	Prostaglandin-H2 D-isomerase OS			P09493-3	Isoform 3 of Tropomyosin alpha-1 chain OS
P12814	Alpha-actinin-1 OS			P09493	Tropomyosin alpha-1 chain OS			Q14764	Major vault protein OS
O75369	Filamin-B OS			P07951-2	Isoform 2 of Tropomyosin beta chain OS			P04259	Keratin, type II cytoskeletal 6B OS
P24821	Tenascin OS			P35443	Thrombospondin-4 OS			P01889	HLA class I histocompatibility antigen, B alpha chain OS
Q99715	Collagen alpha-1(XII) chain OS			P01225	Follitropin subunit beta OS			P21810	Biglycan OS
P02768	Albumin OS			Q9Y281	Cofilin-2 OS			Q7Z304	MAM domain-containing protein 2 OS
Q14315	Filamin-C OS			P06753-2	Isoform 2 of Tropomyosin alpha-3 chain OS			Q16531	DNA damage-binding protein 1 OS
P08670	Vimentin OS			P07998	Ribonuclease pancreatic OS			P11940	Polyadenylate-binding protein 1 OS
P11047	Laminin subunit gamma-1 OS			P19652	Alpha-1-acid glycoprotein 2 OS			P21246	Pleiotrophin OS
P12109	Collagen alpha-1(VI) chain OS			P12956	X-ray repair cross-complementing protein 6 OS			Q15113	Procollagen C-endopeptidase enhancer 1 OS
P09486	SPARC OS			P02647	Apolipoprotein A-I OS			P09429	High mobility group protein B1 OS
Q12805	EGF-containing fibulin-like extracellular matrix protein 1 OS			P10643	Complement component C7 OS			P46777	60S ribosomal protein L5 OS
P11142	Heat shock cognate 71 kDa protein OS			O95881	Thioredoxin domain-containing protein 12 OS			Q93063	Exostosin-2 OS
P35442	Thrombospondin-2 OS			P49368	T-complex protein 1 subunit gamma OS			P27658	Collagen alpha-1(VIII) chain OS
P14618	Pyruvate kinase PKM OS			Q14195	Dihydropyrimidinase-related protein 3 OS			Q07954	Prolow-density lipoprotein receptor-related protein 1 OS
O00391	Sulfhydryl oxidase 1 OS			O75594	Peptidoglycan recognition protein 1 OS			Q8IVN8	Somatomedin-B and thrombospondin type-1 domain-containing protein OS
P04075	Fructose-bisphosphate aldolase A OS			P69891	Hemoglobin subunit gamma-1 OS			Q16394	Exostosin-1 OS
P18206	Vinculin OS			Q9H361	Polyadenylate-binding protein 3 OS			P11216	Glycogen phosphorylase, brain form OS
P55072	Transitional endoplasmic reticulum ATPase OS			P47755	F-actin-capping protein subunit alpha-2 OS			P39060	Collagen alpha-1(XVIII) chain OS
P08603	Complement factor H OS			P19367	Hexokinase-1 OS			P60981	Destrin OS
P06733	Alpha-enolase OS			Q9Y3B8	Oligoribonuclease, mitochondrial OS			Q15262	Receptor-type tyrosine-protein phosphatase kappa OS
Q9Y490	Talin-1 OS			P02533	Keratin, type I cytoskeletal 14 OS			Q15046	Lysine--tRNA ligase OS
Q16270	Insulin-like growth factor-binding protein 7 OS			P30046	D-dopachrome decarboxylase OS			P52823	Stanniocalcin-1 OS
Q08380	Galectin-3-binding protein OS			Q16222	UDP-N-acetylhexosamine pyrophosphorylase OS			P05546	Heparin cofactor 2 OS
P07942	Laminin subunit beta-1 OS			O60506	Heterogeneous nuclear ribonucleoprotein Q OS			Q9UK76	Jupiter microtubule associated homolog 1 OS
Q16363	Laminin subunit alpha-4 OS			P31943	Heterogeneous nuclear ribonucleoprotein H OS			Q99598	Translin-associated protein X OS
P13639	Elongation factor 2 OS			P19338	Nucleolin OS			Q10588	ADP-ribosyl cyclase/cyclic ADP-ribose hydrolase 2 OS
P26038	Moesin OS			P06454	Prothymosin alpha OS			P34096	Ribonuclease 4 OS
P30101	Protein disulfide-isomerase A3 OS			Q9BRA2	Thioredoxin domain-containing protein 17 OS			P09622	Dihydrolipoyl dehydrogenase, mitochondrial OS
P07437	Tubulin beta chain OS			Q9Y2B0	Protein canopy homolog 2 OS			P78417	Glutathione S-transferase omega-1 OS
P08253	72 kDa type IV collagenase OS			Q96KP4	Cytosolic non-specific dipeptidase OS			Q9UJJ9	N-acetylglucosamine-1-phosphotransferase subunit gamma OS
P11021	Endoplasmic reticulum chaperone BiP OS			P02753	Retinol-binding protein 4 OS			Q01459	Di-N-acetylchitobiase OS
P15311	Ezrin OS			P10124	Serglycin OS			Q6FHJ7	Secreted frizzled-related protein 4 OS
P00338	L-lactate dehydrogenase A chain OS			Q9UKK9	ADP-sugar pyrophosphatase OS			Q15366	Poly(rC)-binding protein 2 OS
P60174	Triosephosphate isomerase OS			P07108	Acyl-CoA-binding protein OS			P58546	Myotrophin OS
P07237	Protein disulfide-isomerase OS			Q96FQ6	Protein S100-A16 OS			P30085	UMP-CMP kinase OS
P13611	Versican core protein OS			Q04756	Hepatocyte growth factor activator OS			Q9UQ80	Proliferation-associated protein 2G4 OS
P05121	Plasminogen activator inhibitor 1 OS			P51858	Hepatoma-derived growth factor OS			Q99674	Cell growth regulator with EF hand domain protein 1 OS
P04264	Keratin, type II cytoskeletal 1 OS			Q9GZX9	Twisted gastrulation protein homolog 1 OS			Q14766	Latent-transforming growth factor beta-binding protein 1 OS
Q15149	Plectin OS			Q9Y617	Phosphoserine aminotransferase OS			O76003	Glutaredoxin-3 OS
P01024	Complement C3 OS			P26583	High mobility group protein B2 OS			O15143	Actin-related protein 2/3 complex subunit 1B OS
P06396	Gelsolin OS			P14174	Macrophage migration inhibitory factor OS			P61812	Transforming growth factor beta-2 proprotein OS
P98095	Fibulin-2 OS			P17987	T-complex protein 1 subunit alpha OS			P01009	Alpha-1-antitrypsin OS
P00558	Phosphoglycerate kinase 1 OS			O60443	Gasdermin-E OS			P38159	RNA-binding motif protein, X chromosome OS
Q12841	Follistatin-related protein 1 OS			P06737	Glycogen phosphorylase, liver form OS			P04217	Alpha-1B-glycoprotein OS
P08572	Collagen alpha-2(IV) chain OS			P25789	Proteasome subunit alpha type-4 OS			P15880	40S ribosomal protein S2 OS
O75083	WD repeat-containing protein 1 OS			P78371	T-complex protein 1 subunit beta OS			Q6P179	Endoplasmic reticulum aminopeptidase 2 OS
P18065	Insulin-like growth factor-binding protein 2 OS			O75874	Isocitrate dehydrogenase [NADP] cytoplasmic OS			P50990	T-complex protein 1 subunit theta OS
P02461	Collagen alpha-1(III) chain OS			P50991	T-complex protein 1 subunit delta OS			Q969H8	Myeloid-derived growth factor OS
Q02818	Nucleobindin-1 OS			P10619	Lysosomal protective protein OS			P62873	Guanine nucleotide-binding protein G(I)/G(S)/G(T) subunit beta-1 OS
P05067	Amyloid-beta precursor protein OS			Q15691	Microtubule-associated protein RP/EB family member 1 OS			O14579	Coatomer subunit epsilon OS
P00736	Complement C1r subcomponent OS			Q9NZ08	Endoplasmic reticulum aminopeptidase 1 OS			P31153	S-adenosylmethionine synthase isoform type-2 OS
P13645	Keratin, type I cytoskeletal 10 OS			Q12906	Interleukin enhancer-binding factor 3 OS			Q86SR1	Polypeptide N-acetylgalactosaminyltransferase 10 OS
O43852	Calumenin OS			P30044	Peroxiredoxin-5, mitochondrial OS			Q9UBI6	Guanine nucleotide-binding protein G(I)/G(S)/G(O) subunit gamma-12 OS
P37802	Transgelin-2 OS			P26885	Peptidyl-prolyl cis-trans isomerase FKBP2 OS			Q14204	Cytoplasmic dynein 1 heavy chain 1 OS
P67936	Tropomyosin alpha-4 chain OS			P52566	Rho GDP-dissociation inhibitor 2 OS			P62942	Peptidyl-prolyl cis-trans isomerase FKBP1A OS
P13489	Ribonuclease inhibitor OS			P61970	Nuclear transport factor 2 OS			P07477	Serine protease 1 OS
P07355	Annexin A2 OS			O95433	Activator of 90 kDa heat shock protein ATPase homolog 1 OS			Q9UBQ6	Exostosin-like 2 OS
P35527	Keratin, type I cytoskeletal 9 OS			P53621	Coatomer subunit alpha OS			Q16851	UTP--glucose-1-phosphate uridylyltransferase OS
P63104	14-3-3 protein zeta/delta OS			P54687	Branched-chain-amino-acid aminotransferase, cytosolic OS			Q8NC51	Plasminogen activator inhibitor 1 RNA-binding protein OS
Q9Y4K0	Lysyl oxidase homolog 2 OS			P41439	Folate receptor gamma OS			Q96C90	Protein phosphatase 1 regulatory subunit 14B OS
P13797	Plastin-3 OS			P54725	UV excision repair protein RAD23 homolog A OS			P42785	Lysosomal Pro-X carboxypeptidase OS
P61769	Beta-2-microglobulin OS			Q9BZM5	UL16-binding protein 2 OS			Q16181	Septin-7 OS
P62258	14-3-3 protein epsilon OS			Q9BZZ5	Apoptosis inhibitor 5 OS			P10646	Tissue factor pathway inhibitor OS
P08238	Heat shock protein HSP 90-beta OS			Q16777	Histone H2A type 2-C OS			P15586	N-acetylglucosamine-6-sulfatase OS
P02462	Collagen alpha-1(IV) chain OS			P84090	Enhancer of rudimentary homolog OS			P23396	40S ribosomal protein S3 OS
P01023	Alpha-2-macroglobulin OS			Q9H5V8	CUB domain-containing protein 1 OS			P05388	60S acidic ribosomal protein P0 OS
P01033	Metalloproteinase inhibitor 1 OS			Q9NRX4	14 kDa phosphohistidine phosphatase OS			O43396	Thioredoxin-like protein 1 OS
P23284	Peptidyl-prolyl cis-trans isomerase B OS			P55145	Mesencephalic astrocyte-derived neurotrophic factor OS			P61247	40S ribosomal protein S3a OS
P07602	Prosaposin OS			P41250-2	Isoform 2 of Glycine--tRNA ligase OS			P35237	Serpin B6 OS
P07195	L-lactate dehydrogenase B chain OS			P36578	60S ribosomal protein L4 OS			P48637	Glutathione synthetase OS
P05997	Collagen alpha-2(V) chain OS			P62714	Serine/threonine-protein phosphatase 2A catalytic subunit beta isoform OS			P09960	Leukotriene A-4 hydrolase OS
P50395	Rab GDP dissociation inhibitor beta OS			Q8WXH0	Nesprin-2 OS			P17900	Ganglioside GM2 activator OS
P23528	Cofilin-1 OS							P07711	Procathepsin L OS
P06744	Glucose-6-phosphate isomerase OS							P49321	Nuclear autoantigenic sperm protein OS
P0DMV9	Heat shock 70 kDa protein 1B OS							O00154	Cytosolic acyl coenzyme A thioester hydrolase OS
Q09666	Neuroblast differentiation-associated protein AHNAK OS							P53004	Biliverdin reductase A OS
P09382	Galectin-1 OS							P27701	CD82 antigen OS
P14625	Endoplasmin OS							O43776	Asparagine--tRNA ligase, cytoplasmic OS
Q8NBS9	Thioredoxin domain-containing protein 5 OS							P68402	Platelet-activating factor acetylhydrolase IB subunit alpha2 OS
P46940	Ras GTPase-activating-like protein IQGAP1 OS							O00462	Beta-mannosidase OS
P04406	Glyceraldehyde-3-phosphate dehydrogenase OS							Q9Y4L1	Hypoxia up-regulated protein 1 OS
P29401	Transketolase OS							Q16769	Glutaminyl-peptide cyclotransferase OS
P27797	Calreticulin OS							Q32P28	Prolyl 3-hydroxylase 1 OS
Q08629	Testican-1 OS							P08581	Hepatocyte growth factor receptor OS
P00441	Superoxide dismutase [Cu-Zn] OS							Q99985	Semaphorin-3C OS
O43854	EGF-like repeat and discoidin I-like domain-containing protein 3 OS							P22102	Trifunctional purine biosynthetic protein adenosine-3 OS
P18669	Phosphoglycerate mutase 1 OS							P55060	Exportin-2 OS
P09936	Ubiquitin carboxyl-terminal hydrolase isozyme L1 OS							O75937	DnaJ homolog subfamily C member 8 OS
P07737	Profilin-1 OS							P62249	40S ribosomal protein S16 OS
P0DN86	Choriogonadotropin subunit beta 3 OS							O00487	26S proteasome non-ATPase regulatory subunit 14 OS
P16870	Carboxypeptidase E OS							P49767	Vascular endothelial growth factor C OS
P35241	Radixin OS							Q9UNF1	Melanoma-associated antigen D2 OS
Q06830	Peroxiredoxin-1 OS
P31946	14-3-3 protein beta/alpha OS
P62937	Peptidyl-prolyl cis-trans isomerase A OS
P22392-2	Isoform 3 of Nucleoside diphosphate kinase B OS
Q16881	Thioredoxin reductase 1, cytoplasmic OS
Q16610	Extracellular matrix protein 1 OS
P35908	Keratin, type II cytoskeletal 2 epidermal OS
P07900	Heat shock protein HSP 90-alpha OS
Q14697	Neutral alpha-glucosidase AB OS
P02765	Alpha-2-HS-glycoprotein OS
P22626	Heterogeneous nuclear ribonucleoproteins A2/B1 OS
P09871	Complement C1s subcomponent OS
P68104	Elongation factor 1-alpha 1 OS
O94985	Calsyntenin-1 OS
P19823	Inter-alpha-trypsin inhibitor heavy chain H2 OS
P09211	Glutathione S-transferase P OS
P60842	Eukaryotic initiation factor 4A-I OS
Q15293	Reticulocalbin-1 OS
P12110	Collagen alpha-2(VI) chain OS
Q16658	Fascin OS
P00734	Prothrombin OS
P22314	Ubiquitin-like modifier-activating enzyme 1 OS
Q01995	Transgelin OS
P01034	Cystatin-C OS
O00410	Importin-5 OS
Q13740	CD166 antigen OS
P35579	Myosin-9 OS
P52565	Rho GDP-dissociation inhibitor 1 OS
P27348	14-3-3 protein theta OS
P28300	Protein-lysine 6-oxidase OS
Q9BUF5	Tubulin beta-6 chain OS
P16035	Metalloproteinase inhibitor 2 OS
P61981	14-3-3 protein gamma OS
P23142	Fibulin-1 OS
P14543	Nidogen-1 OS
P09651	Heterogeneous nuclear ribonucleoprotein A1 OS
P13667	Protein disulfide-isomerase A4 OS
P61158	Actin-related protein 3 OS
Q9UBP4	Dickkopf-related protein 3 OS
O95967	EGF-containing fibulin-like extracellular matrix protein 2 OS
Q9UI42	Carboxypeptidase A4 OS
P30086	Phosphatidylethanolamine-binding protein 1 OS
Q14974	Importin subunit beta-1 OS
P14314	Glucosidase 2 subunit beta OS
P02774	Vitamin D-binding protein OS
P09104	Gamma-enolase OS
P36871	Phosphoglucomutase-1 OS
P62979	Ubiquitin-40S ribosomal protein S27a OS
Q13162	Peroxiredoxin-4 OS
Q15084	Protein disulfide-isomerase A6 OS
P01008	Antithrombin-III OS
P49327	Fatty acid synthase OS
Q00610	Clathrin heavy chain 1 OS
P0C0L4	Complement C4-A OS
P50454	Serpin H1 OS
Q13813	Spectrin alpha chain, non-erythrocytic 1 OS
P20908	Collagen alpha-1(V) chain OS
P0DP25	Calmodulin-3 OS
P29966	Myristoylated alanine-rich C-kinase substrate OS
P26022	Pentraxin-related protein PTX3 OS
P69905	Hemoglobin subunit alpha OS
Q96AY3	Peptidyl-prolyl cis-trans isomerase FKBP10 OS
P80303	Nucleobindin-2 OS
P60660	Myosin light polypeptide 6 OS
P08697	Alpha-2-antiplasmin OS
P13987	CD59 glycoprotein OS
P40925	Malate dehydrogenase, cytoplasmic OS
P07339	Cathepsin D OS
Q14019	Coactosin-like protein OS
P55290	Cadherin-13 OS
O75326	Semaphorin-7A OS
P31150	Rab GDP dissociation inhibitor alpha OS
Q04446	1,4-alpha-glucan-branching enzyme OS
Q04917	14-3-3 protein eta OS
P19022	Cadherin-2 OS
Q92743	Serine protease HTRA1 OS
P53396	ATP-citrate synthase OS
P80723	Brain acid soluble protein 1 OS
P24593	Insulin-like growth factor-binding protein 5 OS
P10909	Clusterin OS
Q14118	Dystroglycan 1 OS
P24592	Insulin-like growth factor-binding protein 6 OS
P61916	NPC intracellular cholesterol transporter 2 OS
P36955	Pigment epithelium-derived factor OS
P05156	Complement factor I OS
Q96RW7	Hemicentin-1 OS
P49747	Cartilage oligomeric matrix protein OS
P04439	HLA class I histocompatibility antigen, A alpha chain OS
P05783	Keratin, type I cytoskeletal 18 OS
P40926	Malate dehydrogenase, mitochondrial OS
P02545	Prelamin-A/C OS
P08729	Keratin, type II cytoskeletal 7 OS
P13693	Translationally-controlled tumor protein OS
P63241	Eukaryotic translation initiation factor 5A-1 OS
Q9BRK5	45 kDa calcium-binding protein OS
P00747	Plasminogen OS
P26641	Elongation factor 1-gamma OS
P07093	Glia-derived nexin OS
P06865	Beta-hexosaminidase subunit alpha OS
Q13838	Spliceosome RNA helicase DDX39B OS
P61978	Heterogeneous nuclear ribonucleoprotein K OS
P17655	Calpain-2 catalytic subunit OS
O15230	Laminin subunit alpha-5 OS
Q6YHK3	CD109 antigen OS
O60664	Perilipin-3 OS
P51884	Lumican OS
P30050	60S ribosomal protein L12 OS
Q9Y696	Chloride intracellular channel protein 4 OS
P54802	Alpha-N-acetylglucosaminidase OS
Q99497	Parkinson disease protein 7 OS
P35052	Glypican-1 OS
Q14393	Growth arrest-specific protein 6 OS
P07858	Cathepsin B OS
P22692	Insulin-like growth factor-binding protein 4 OS
P68871	Hemoglobin subunit beta OS
P04083	Annexin A1 OS
P05452	Tetranectin OS
P35556	Fibrillin-2 OS
P02771	Alpha-fetoprotein OS
P05154	Plasma serine protease inhibitor OS
P32119	Peroxiredoxin-2 OS
P30530	Tyrosine-protein kinase receptor UFO OS
Q8NI22	Multiple coagulation factor deficiency protein 2 OS
Q01518	Adenylyl cyclase-associated protein 1 OS
P25391	Laminin subunit alpha-1 OS
P04114	Apolipoprotein B-100 OS
Q15436	Protein transport protein Sec23A OS
Q10471	Polypeptide N-acetylgalactosaminyltransferase 2 OS
P62906	60S ribosomal protein L10a OS
P31949	Protein S100-A11 OS
P24534	Elongation factor 1-beta OS
Q15121	Astrocytic phosphoprotein PEA-15 OS
Q9ULV4	Coronin-1C OS
P08758	Annexin A5 OS
P30041	Peroxiredoxin-6 OS
Q92820	Gamma-glutamyl hydrolase OS
O14950	Myosin regulatory light chain 12B OS
O00560	Syntenin-1 OS
Q96TA1	Protein Niban 2 OS
Q9H299	SH3 domain-binding glutamic acid-rich-like protein 3 OS
Q16555	Dihydropyrimidinase-related protein 2 OS
Q15582	Transforming growth factor-beta-induced protein ig-h3 OS
Q04760	Lactoylglutathione lyase OS
P29279	CCN family member 2 OS
Q06033	Inter-alpha-trypsin inhibitor heavy chain H3 OS
P52907	F-actin-capping protein subunit alpha-1 OS
P47756	F-actin-capping protein subunit beta OS
P30048	Thioredoxin-dependent peroxide reductase, mitochondrial OS
P55287	Cadherin-11 OS
P31948	Stress-induced-phosphoprotein 1 OS
P34932	Heat shock 70 kDa protein 4 OS
P05543	Thyroxine-binding globulin OS
P10809	60 kDa heat shock protein, mitochondrial OS
P10321	HLA class I histocompatibility antigen, C alpha chain OS
P15291	Beta-1,4-galactosyltransferase 1 OS
P15121	Aldo-keto reductase family 1 member B1 OS
Q05682	Caldesmon OS
P08294	Extracellular superoxide dismutase [Cu-Zn] OS
P20810	Calpastatin OS
P05387	60S acidic ribosomal protein P2 OS
P21399	Cytoplasmic aconitate hydratase OS
P27816	Microtubule-associated protein 4 OS
O00299	Chloride intracellular channel protein 1 OS
P68036	Ubiquitin-conjugating enzyme E2 L3 OS
Q14103	Heterogeneous nuclear ribonucleoprotein D0 OS
P78539	Sushi repeat-containing protein SRPX OS
P04632	Calpain small subunit 1 OS
P23526	Adenosylhomocysteinase OS
P02788	Lactotransferrin OS
Q9UL46	Proteasome activator complex subunit 2 OS
Q01082	Spectrin beta chain, non-erythrocytic 1 OS
P00505	Aspartate aminotransferase, mitochondrial OS
P30040	Endoplasmic reticulum resident protein 29 OS
P02749	Beta-2-glycoprotein 1 OS
Q08431	Lactadherin OS
P16949	Stathmin OS
P61604	10 kDa heat shock protein, mitochondrial OS
P01130	Low-density lipoprotein receptor OS
P02649	Apolipoprotein E OS
P53634	Dipeptidyl peptidase 1 OS
P99999	Cytochrome c OS
P61160	Actin-related protein 2 OS
Q15417	Calponin-3 OS
Q99729-2	Isoform 2 of Heterogeneous nuclear ribonucleoprotein A/B OS
P26639	Threonine--tRNA ligase 1, cytoplasmic OS
P05556	Integrin beta-1 OS
O14786	Neuropilin-1 OS
P13010	X-ray repair cross-complementing protein 5 OS
P01344	Insulin-like growth factor II OS
P20933	N(4)-(beta-N-acetylglucosaminyl)-L-asparaginase OS
Q13443	Disintegrin and metalloproteinase domain-containing protein 9 OS
O00622	CCN family member 1 OS
P13521	Secretogranin-2 OS
P17936	Insulin-like growth factor-binding protein 3 OS
P21291	Cysteine and glycine-rich protein 1 OS
O75347	Tubulin-specific chaperone A OS
P52209	6-phosphogluconate dehydrogenase, decarboxylating OS
P17174	Aspartate aminotransferase, cytoplasmic OS
Q8NBJ4	Golgi membrane protein 1 OS
P0DUB6	Alpha-amylase 1A OS
O43505	Beta-1,4-glucuronyltransferase 1 OS
O60462	Neuropilin-2 OS
P00751	Complement factor B OS
P07686	Beta-hexosaminidase subunit beta OS
Q9H4A4	Aminopeptidase B OS
P62136	Serine/threonine-protein phosphatase PP1-alpha catalytic subunit OS
O14773	Tripeptidyl-peptidase 1 OS
Q9NQC3	Reticulon-4 OS
P33316	Deoxyuridine 5'-triphosphate nucleotidohydrolase, mitochondrial OS
P09496	Clathrin light chain A OS
Q76M96	Coiled-coil domain-containing protein 80 OS
P63244	Receptor of activated protein C kinase 1 OS
Q16778	Histone H2B type 2-E OS
P43251	Biotinidase OS
P05155	Plasma protease C1 inhibitor OS
O76061	Stanniocalcin-2 OS
P01215	Glycoprotein hormones alpha chain OS
P04179	Superoxide dismutase [Mn], mitochondrial OS
P12259	Coagulation factor V OS
P61088	Ubiquitin-conjugating enzyme E2 N OS
Q92626	Peroxidasin homolog OS
P14854	Cytochrome c oxidase subunit 6B1 OS
Q8N474	Secreted frizzled-related protein 1 OS
P01031	Complement C5 OS
P13473	Lysosome-associated membrane glycoprotein 2 OS
P12004	Proliferating cell nuclear antigen OS
P37837	Transaldolase OS
P55209	Nucleosome assembly protein 1-like 1 OS
P35637	RNA-binding protein FUS OS
Q9BRF8	Serine/threonine-protein phosphatase CPPED1 OS
P08865	40S ribosomal protein SA OS
Q9BWS9	Chitinase domain-containing protein 1 OS
Q86UD1	Out at first protein homolog OS
P00491	Purine nucleoside phosphorylase OS
P19021	Peptidyl-glycine alpha-amidating monooxygenase OS
P06748	Nucleophosmin OS
Q12905	Interleukin enhancer-binding factor 2 OS
O00469	Procollagen-lysine,2-oxoglutarate 5-dioxygenase 2 OS
Q9UBG0	C-type mannose receptor 2 OS
P35613-2	Isoform 2 of Basigin OS
Q14247	Src substrate cortactin OS
Q92598	Heat shock protein 105 kDa OS
Q15904	V-type proton ATPase subunit S1 OS
P98179	RNA-binding protein 3 OS
Q6EMK4	Vasorin OS
P43652	Afamin OS
O95633	Follistatin-related protein 3 OS
Q15365	Poly(rC)-binding protein 1 OS
O75368	SH3 domain-binding glutamic acid-rich-like protein OS
P54727	UV excision repair protein RAD23 homolog B OS
Q8WUM4	Programmed cell death 6-interacting protein OS
Q15942	Zyxin OS
O75882	Attractin OS
P21926	CD9 antigen OS
Q9Y266	Nuclear migration protein nudC OS
Q14847	LIM and SH3 domain protein 1 OS
Q06323	Proteasome activator complex subunit 1 OS
Q96FW1	Ubiquitin thioesterase OTUB1 OS
O95084	Serine protease 23 OS
Q6UX71	Plexin domain-containing protein 2 OS
Q92520	Protein FAM3C OS
O95302	Peptidyl-prolyl cis-trans isomerase FKBP9 OS
P00390	Glutathione reductase, mitochondrial OS
P19827	Inter-alpha-trypsin inhibitor heavy chain H1 OS
Q15063	Periostin OS
Q9HB71	Calcyclin-binding protein OS
Q9BTY2	Plasma alpha-L-fucosidase OS
O94760	N(G),N(G)-dimethylarginine dimethylaminohydrolase 1 OS
P00492	Hypoxanthine-guanine phosphoribosyltransferase OS
P60983	Glia maturation factor beta OS
P48643	T-complex protein 1 subunit epsilon OS
Q15631	Translin OS
P54578	Ubiquitin carboxyl-terminal hydrolase 14 OS
Q14624	Inter-alpha-trypsin inhibitor heavy chain H4 OS
P40227	T-complex protein 1 subunit zeta OS
P09603	Macrophage colony-stimulating factor 1 OS
P55786	Puromycin-sensitive aminopeptidase OS
P61758	Prefoldin subunit 3 OS
P12081	Histidine--tRNA ligase, cytoplasmic OS
O60687	Sushi repeat-containing protein SRPX2 OS
Q16576	Histone-binding protein RBBP7 OS
Q7Z7G0	Target of Nesh-SH3 OS
P02790	Hemopexin OS
P07225	Vitamin K-dependent protein S OS
P62328	Thymosin beta-4 OS
P30153	Serine/threonine-protein phosphatase 2A 65 kDa regulatory subunit A alpha isoform OS
P11464	Pregnancy-specific beta-1-glycoprotein 1 OS
Q9GZP0	Platelet-derived growth factor D OS
P10599	Thioredoxin OS
Q15181	Inorganic pyrophosphatase OS
P13497	Bone morphogenetic protein 1 OS
P04066	Tissue alpha-L-fucosidase OS
P27695	DNA-(apurinic or apyrimidinic site) endonuclease OS
O15144	Actin-related protein 2/3 complex subunit 2 OS
P33908	Mannosyl-oligosaccharide 1,2-alpha-mannosidase IA OS
O60888	Protein CutA OS
Q12765	Secernin-1 OS
Q08397	Lysyl oxidase homolog 1 OS
O95336	6-phosphogluconolactonase OS
P06703	Protein S100-A6 OS
Q00688	Peptidyl-prolyl cis-trans isomerase FKBP3 OS
Q99832	T-complex protein 1 subunit eta OS
P11717	Cation-independent mannose-6-phosphate receptor OS
O95394	Phosphoacetylglucosamine mutase OS
O00584	Ribonuclease T2 OS
Q9UBR2	Cathepsin Z OS
P05090	Apolipoprotein D OS
P45974	Ubiquitin carboxyl-terminal hydrolase 5 OS
P35606	Coatomer subunit beta' OS
Q8NBJ7	Inactive C-alpha-formylglycine-generating enzyme 2 OS
Q96D15	Reticulocalbin-3 OS
Q86VP6	Cullin-associated NEDD8-dissociated protein 1 OS
P55268	Laminin subunit beta-2 OS
P01137	Transforming growth factor beta-1 proprotein OS
P15374	Ubiquitin carboxyl-terminal hydrolase isozyme L3 OS
P46821	Microtubule-associated protein 1B OS
Q13308	Inactive tyrosine-protein kinase 7 OS
Q13200	26S proteasome non-ATPase regulatory subunit 2 OS
P06576	ATP synthase subunit beta, mitochondrial OS
Q9NS15	Latent-transforming growth factor beta-binding protein 3 OS
P28482	Mitogen-activated protein kinase 1 OS
P06132	Uroporphyrinogen decarboxylase OS
P12955	Xaa-Pro dipeptidase OS
Q14126	Desmoglein-2 OS
Q9P1F3	Costars family protein ABRACL OS
